# Supplementary material for: Stable inheritance of the Streptomyces linear plasmid SCP1 by dual ParABS partition systems
Source: Nucleic Acids Res. 2026 Jun 8;54(11):gkag593. doi: 10.1093/nar/gkag593 (PMC13245405; doi:10.1093/nar/gkag593)
Supplement: gkag593_Supplemental_Files [file gkag593_supplemental_files.zip]

Archive with 2 entries (2 files):
- McPhillips_SCP1_figures_SUPPLEMENTARY.pdf
- Supplementary_Tables_S1_to_S9.xlsx
