# Supplementary material for: Stable inheritance of the Streptomyces linear plasmid SCP1 by dual ParABS partition systems
Source: Nucleic Acids Res. 2026 Jun 8;54(11):gkag593. doi: 10.1093/nar/gkag593 (PMC13245405; doi:10.1093/nar/gkag593)
Supplement: gkag593_Supplemental_Files [file gkag593_supplemental_files.zip › Supplementary_Tables_S1_to_S9.xlsx]

## Sheet: Table S1
Supplementary Table S1. Plasmids and cosmids used or constructed in this study
Plasmids	Description	Source
pET21b	Plasmid for overexpression of protein with a C-terminal His6 tag, target gene is under the control of an IPTG-inducible T7 RNAP-dependent promoter (CarbenicillinR)	Novagen
pIJ773	Plasmid template for the amplification of the oriT-containing apramycin resistance cassette for ReDirect P1-FRT-oriT-aac(3)IV-FRT-P2 (ApramycinR) (CarbenicillinR)	Gust et al. 2003
pSS88	Plasmid for the expression of a target gene with a C-terminal mcherry tag under the control of the ermE* promoter (HygromycinR)	Gift from Susan Schlimpert
pIJ10257	Plasmid for the expression of a target gene under the control of the ermE* promoter (HygromycinR)	Hong et al. 2000
pSS112	Plasmid template for the amplification of the oriT-ypet-containing apramycin resistance cassette for ReDirect P1-FRT-oriT-ypet-aac(3)IV-FRT-P2 (ApramycinR) (CarbenicillinR)	Gift from Susan Schlimpert
pKS3	Plasmid template for the amplification of the 3xFLAG tag (HygromycinR)	Stratton et al. 2022
pLMP001	pET21b::ParB1 (WT)-His6 (CarbenicillinR)	This study
pLMP033	pET21b::ParB1 (N54A)-His6 (CarbenicillinR)	This study
pLMP034	pET21b::ParB1 (R56A)-His6 (CarbenicillinR)	This study
pLMP024	pET21b::ParB1 (G108A)-His6 (CarbenicillinR)	This study
pLMP025	pET21b::ParB1 (S109A)-His6 (CarbenicillinR)	This study
pLMP026	pET21b::ParB1 (S110A)-His6 (CarbenicillinR)	This study
pLMP031	pET21b::ParB1 (R111A)-His6 CarbenicillinR)	This study
pTLf1993	pET21b::His6-ScParB (WT) (CarbenicillinR)	This study
pLMP002	pET21b::ParB2 (WT)-His6 (CarbenicillinR)	This study
pLMP036	pET21b::ParB2 (N55A)-His6 (CarbenicillinR)	This study
pLMP037	pET21b::ParB2 (R57A)-His6 (CarbenicillinR)	This study
pLMP028	pET21b::ParB2 (G109A)-His6 (CarbenicillinR)	This study
pLMP029	pET21b::ParB2 (H110A)-His6 (CarbenicillinR)	This study
pLMP030	pET21b::ParB2 (R111A)-His6 (CarbenicillinR)	This study
pLMP035	pET21b::ParB2 (R112A)-His6 (CarbenicillinR)	This study
pLMP070	pSS112-based vector harbouring an oriT-3xFLAG-containing apramycin resistance casette (ApramycinR) (CarbenicillinR)	This study
pLMP098	pIJ10257::parB1 (no internal parS1 site) (HygromycinR)	This study
pLMP099	pIJ10257::parB2 (no internal parS2 site) (HygromycinR)	This study
pLMP100	pSS88::parB1 (no internal parS1 site)-[Gly4Ser]x2-mcherry (HygromycinR)	This study
pLMP101	pSS88::parB2 (no internal parS2 site)-[Gly4Ser]x2-mcherry (HygromycinR)	This study
C17	Cosmid, for the generation of ∆SCP1.94 on SCP1 in S. coelicolor A3(2) (CarbenicillinR) (KanamycinR)	Redenbach et al. 1998
C32	Cosmid, for the generation of ∆parB1 and parB1::parB1-3xFLAG on SCP1 in S. coelicolor A3(2) (CarbenicillinR) (KanamycinR)	Redenbach et al. 1998
C35	Cosmid, for the generation of ∆parB2 and parB2::parB2-3xFLAG on SCP1 in S. coelicolor A3(2) (CarbenicillinR) (KanamycinR)	Redenbach et al. 1998
pLMP017	C32 cosmid in which parB1 has been replaced with the oriT-containing apramycin cassette (ApramycinR) (CarbenicillinR) (KanamycinR)	This study
pLMP019	C35 cosmid in which the parB2 gene has been replaced with the oriT-containing apramycin cassette (ApramycinR) (CarbenicillinR) (KanamycinR)	This study
pLMP081	C32 cosmid in which the oriT-3xFLAG-containing apramycin cassette has been inserted in-frame at the 3' end of parB1 (C32 parB1::parB1-3xFLAG) (ApramycinR) (CarbenicillinR) (KanamycinR)	This study
pLMP085	C35 cosmid in which the oriT-3xFLAG-containing apramycin cassette has been inserted in-frame at the 3' end of parB2 (C32 parB2::parB2-3xFLAG) (ApramycinR) (CarbenicillinR) (KanamycinR)	This study
pLMP142	C17 cosmid in which the SCP1.94 gene has been replaced with the oriT-containing apramycin cassette (ApramycinR) (CarbenicillinR) (KanamycinR)	This study
References:
Gust, B., Challis, G.L., Fowler, K. et al. (2003) PCR-targeted Streptomyces gene replacement identifies a protein domain needed for biosynthesis of the sesquiterpene soil odor geosmin. Proc. Natl. Acad. Sci. U.S.A., 100, 1541-1546. 10.1073/pnas.0337542100.
Hong, H.J., Hutchings, M.I., Hill, L.M. et al. (2005) The role of the novel Fem protein VanK in vancomycin resistance in Streptomyces coelicolor. J. Biol. Chem., 280, 13055-13061. 10.1074/jbc.M413801200.
Stratton, K.J., Bush, M.J., Chandra, G. et al. (2022) Genome-wide identification of the LexA-mediated DNA damage response in Streptomyces venezuelae. J. Bacteriol., 204, e0010822. 10.1128/jb.00108-22.
Redenbach, M., Ikeda, K., Yamasaki, M. et al. (1998) Cloning and physical mapping of the EcoRI fragments of the giant linear plasmid SCP1. J. Bacteriol., 180, 2796-2799. 10.1128/jb.180.10.2796-2799.1998.

## Sheet: Table S2
Supplementary Table S2. Strains used or generated in this study
Strains	Description	Source
E. coli DH5α	E. coli host for DNA cloning, propagation of plasmid and plasmid maintenance	Le lab collection
E. coli Rosetta (BL21 DE3)/pLysS	E. coli host for protein overexpression from an IPTG-inducible T7 RNAP-dependent promoter	Merck
E. coli ET12567/pUZ8002	Methylation-deficient E. coli host for intergeneric conjugation into Streptomyces species, which encode a methyl-specific restriction digestion system	MacNeil et al. 1992
E. coli BW25513/pIJ790	E. coli host for λ RED mediated recombination for targeted mutagenesis of Supercos1-derived cosmids	Datsenko et al. 2000, Gust et al. 2003, Gust et al. 2004
S. coelicolor A3(2)	Wild-type Streptomyces coelicolor A3(2) (SCP1+ SCP2+)	Le lab stock
LMPS001	E. coli DH5α strain harboring pLMP001 (pET21b::ParB1 (WT)-His6)	This study
LMPS002	E. coli DH5α strain harboring pLMP002 (pET21b::ParB2 (WT)-His6)	This study
LMPS037	E. coli DH5α strain harboring cosmid C32	This study
LMPS038	E. coli DH5α strain harboring cosmid C35	This study
LMPS040	E. coli DH5α strain harboring pLMP024 (pET21b::ParB1 (G108A)-His6)	This study
LMPS041	E. coli DH5α strain harboring pLMP025 (pET21b::ParB1 (S109A)-His6)	This study
LMPS042	E. coli DH5α strain harboring pLMP026 (pET21b::ParB1 (S110A)-His6)	This study
TLS3515	E. coli DH5α strain harboring pTLf1993 (pET21b::His6-ScParB (WT))	This study
LMPS044	E. coli BW25513/pIJ790 strain harbouring the SCP1 cosmid C32 for recombineering using the ReDirect method	This study
LMPS045	E. coli BW25513/pIJ790 strain harbouring the SCP1 cosmid C35 for recombineering using the ReDirect method	This study
LMPS046	E. coli DH5α strain harboring pLMP028 (pET21b::ParB2 (G109A)-His6)	This study
LMPS047	E. coli DH5α strain harboring pLMP029 (pET21b::ParB2 (H110A)-His6)	This study
LMPS048	E. coli DH5α strain harboring pLMP030 (pET21b::ParB2 (S111A)-His6)	This study
LMPS353	E. coli DH5α strain harboring pLMP017 (C32::∆parB1::apr)	This study
LMPS352	E. coli DH5α strain harboring pLMP019 (C35::∆parB2::apr)	This study
LMPS055	S. coelicolor A3(2) ∆parB1::apr	This study
LMPS058	S. coelicolor A3(2) ∆parB2::apr	This study
LMPS062	E. coli DH5α strain harboring pLMP031 (pET21b::ParB1 (R111A)-His6)	This study
LMPS064	E. coli DH5α strain harboring pLMP033 (pET21b::ParB1 (N54A)-His6)	This study
LMPS065	E. coli DH5α strain harboring pLMP034 (pET21b::ParB1 (R56A)-His6)	This study
LMPS066	E. coli DH5α strain harboring pLMP035 (pET21b::ParB2 (R112A)-His6)	This study
LMPS067	E. coli DH5α strain harboring pLMP036 (pET21b::ParB2 (N55A)-His6)	This study
LMPS068	E. coli DH5α strain harboring pLMP037 (pET21b::ParB2 (R57A)-His6)	This study
LMPS353	E. coli DH5α strain harboring cosmid C17	This study
LMPS213	E. coli BW25513/pIJ790 strain harboring the SCP1 cosmid C32 for recombineering using the ReDirect method	This study
LMPS354	E. coli DH5α strain harboring pLMP081 (C32::parB1::parB1-3XFLAG)	This study
LMPS355	E. coli DH5α strain harboring pLMP082 (C35::parB2::parB2-3xFLAG)	This study
LMPS269	S. coelicolor A3(2) parB2::parB2-3xFLAG	This study
LMPS272	S. coelicolor A3(2) parB1::parB1-3xFLAG	This study
LMPS356	E. coli DH5α strain harboring pLMP98 (pSS88::parB1 (no internal parS1 site)	This study
LMPS357	E. coli DH5α strain harboring pLMP99 (pSS88::parB2 (no internal parS2 site)	This study
LMPS316	S. coelicolor A3(2) ∆parB1::apr ΦBT1 PermE* parB1 (internal parS1 site removed)	This study
LMPS319	S. coelicolor A3(2) ∆parB2::apr ΦBT1 PermE* parB2 (internal parS2 site removed)	This study
LMPS360	E. coli DH5α strain harboring pLMP142 (C17::∆SCP1.94::apr)	This study
LMPS347	S. coelicolor A3(2) ∆SCP1.94::apr	This study
References:
MacNeil, D.J., Gewain, K.M., Ruby, C.L. et al. (1992) Analysis of Streptomyces avermitilis genes required for avermectin biosynthesis utilizing a novel integration vector. Gene, 111, 61-68. 10.1016/0378-1119(92)90603-M.
Datsenko, K.A. and Wanner, B.L. (2000) One-step inactivation of chromosomal genes in Escherichia coli K-12 using PCR products. Proc. Natl. Acad. Sci. U.S.A., 97, 6640-6645. 10.1073/pnas.120163297.
Gust, B., Challis, G.L., Fowler, K. et al. (2003) PCR-targeted Streptomyces gene replacement identifies a protein domain needed for biosynthesis of the sesquiterpene soil odor geosmin. Proc. Natl. Acad. Sci. U.S.A., 100, 1541-1546. 10.1073/pnas.0337542100.
Gust, B., Chandra, G., Jakimowicz, D. et al. (2004) Lambda red-mediated genetic manipulation of antibiotic-producing Streptomyces. Adv. Appl. Microbiol., 54, 107-128. 10.1016/s0065-2164(04)54004-2.

## Sheet: Table S3
Supplementary Table S3. Oligonucleotides used in this study
parS1 site: attacggcgtaat (identified by ChIP-seq in this study)
parS2 site: attatcacggcgtgataat (identified by ChIP-seq in this study)
ScparS site: gtttcacgtgaaac (identified and confirmed in Gal-Mor et al. 1998, Jakimowicz et al. 2002, and Kim et al. 2000)
Oligonucleotides	Sequence	Description	Source
M13F-biotin	5'biotin-cgccagggttttcccagtcacgac	5' biotinylated oligonucleotide pair for the biotinylation at both ends of the 190-bp double-stranded DNA for BLI experiments	Lab stock
M13R-biotin	5'biotin-aggaaacagctatgaccat
LMP001_F	5'biotin-tcggggatggtgtttcgcgtttcacgtgaaacaaccccagcgtaccgggc	50 bp DNA encoding the S. coelicolor chromosomal parS site (underlined). Forward oligonucleotide is 5' biotinylated	This study
LMP001_R	gcccggtacgctggggttgtttcacgtgaaacgcgaaacaccatccccga
SCP1parS1Fbiotin	5'biotin-cttcggacgcggcaccctctattacggcgtaatggccgtctgcctcatcc	50 bp DNA encoding the SCP1 parS1 site (underlined). Forward oligonucleotide is 5' biotinylated	This study
SCP1parS1R	ggatgaggcagacggccattacggcgtaatagagggtgccgcgtccgaag
SCP1parS2Fbiotin	5'biotin-agcaggccccgccgattatcacggcgtgataatcccggagacgtccgctg	50 bp DNA encoding the SCP1 parS2 site (underlined). Forward oligonucleotide is 5' biotinylated	This study
SCP1parS2R	cagcggacgtctccgggattatcacgccgtgataatcggcggggcctgct
scrambledF50biotin	5'biotin-ggccctgggtattccctccgggactcgaaggacgaacgacgctcgcacat	50 bp DNA encoding a scrambled chromosomal parS site. Forward oligonucleotide is 5' biotinylated	This study
scrambledR50	atgtgcgagcgtcgttcgtccttcgagtcccggagggaatacccagggcc
LMP037_F	aggcagacggccattacggcgtaatagagggtgccgcgtc	40 bp oligonucleotides to anneal to create a 40-bp DNA duplex encoding the parS1 site (underlined) for DSF and NTPase assays	This study
LMP037_R	gacgcggcaccctctattacgccgtaatggccgtctgcct
LMP038_F	gccccgccgattatcacggcgtgataatcccggagacgtc	40-bp oligonucleotides to anneal to create a 40-bp DNA duplex encoding the parS2 site (underlined) for DSF and NTPase assays	This study
LMP038_R	acgtctccgggattatcacgccgtgataatcggcggggcc
LMP039_F	tgggtattccctccgggactcgaaggacgaacgacgctcg	40-bp oligonucleotides to anneal to create a 40-bp DNA duplex encoding a scrambled chromosomal parS site for DSF and NTPase assays	This study
LMP039_R	gagcgtcgttcgtccttcgagtcccggagggaataccca
LMP069_F	ggccatcggtatgcgcgcgctggccagggagatcgcatgattccggggatccgtcgacc	Oligonucleotide pair to replace the parB1 (SCP1.139) gene with an oriT-containing apramycin resistance casette using the ReDirect method	This study
LMP069_R	cgcggccgggccgaaccactgctgtcgtcgaccgagtcatgtaggctggagctgcttc
LMP070_F	ggaagccatgcggcaggtagcgaggggagccacccggtgattccggggatccgtcgacc	Oligonucleotide pair to replace the parB2 (SCP1.222) gene with an oriT-containing apramycin resistance casette using the ReDirect method	This study
LMP070_R	atgagggcgcgtggggccgtgtgggatgcagcgcggctatgtaggctggagctgcttc
LMP072_F	tccctggacaactggaagt	To confirm the deletion of parB2 (SCP1.222) by PCR	This study
LMP072_R	cgtgtagactttccttggtgtatc
LMP073_F	gaccgcaaggaacagaaaga	To confirm the deletion of parB1 (SCP1.139) by PCR	This study
LMP073_R	agttaccgtgagctgcattt
LMP146_F	gacgacaagtgaggtacaagtaaagcggccg	To linearize the pSS112 vector by around-the-circle PCR to remove the ypet gene and and create overhangs for insertion of the 3xFLAG tag by Gibson assembly	This study
LMP146_R	gtccttgtagtcactaccgccaccgcccc
LMP147_F	gtggcggtagtgactacaaggaccacgacggcgac	To amplify a 3xFLAG tag from the pKS3 vector for insertion into the PCR-linearized pSS112 via Gibson assembly	This study
LMP147_R	ctttacttgtacctcacttgtcgtcatcgtccttgtagtcgatgt
LMP167_F	ctgagtgacctcgccctgagagctcccgcatcagccgaggactacaaggaccacgacgg	Oligonucleotide pair to insert an oriT-3xFLAG-containing apramycin resistance casette at the 3' end of the parB1 gene (SCP1.139) using the ReDirect method	This study
LMP167_R	ccacgcggccgggccgaaccactgctgtcgtcgaccgagattccggggatccgtcgacc
LMP169_F	gaggcgtacaaggccctgctggtcgagttgggagccaaggactacaaggaccacgacgg	Oligonucleotide pair to insert an oriT-3xFLAG-containing apramycin resistance casette at the 3' end of the parB2 gene (SCP1.222) using the ReDirect method	This study
LMP169_R	cggatgagggcgcgtggggccgtgtgggatgcagcgcggattccggggatccgtcgacc
LMP173_F	cgacgacccagcggcaaggtagct	To confirm the insertion of the oriT-3xFLAG-containing apramycin resistance casette at the 3' end of the parB1 gene (SCP1.139) by PCR	This study
LMP173_R	gaatgcaagagccttccaccactcccctgc
LMP174_F	cgctgaccaggccaccgcttt	To confirm the insertion of the oriT-3xFLAG-containing apramycin resistance casette 3' end of the parB2 gene (SCP1.222) by PCR	This study
LMP174_R	tgaccgggtcggggcgcc
TLP_3457	atgagcaaggcggatcagttgggcgc	Amplification the first half of parB1 (SCP1.139) to remove the internal parS1 site but maintain the amino acid sequence for Gibson assembly into pSS88 with the PCR product of TLP_3457 and TLP_3458	This study
TLP_3458	gatgaccccatagtggccgtctgcctcatccgctcccccacgttcttc
TLP_3459	cactatggggtcatcgagggtgccgcgtccgaaggcgcgccgctggg	Amplification of the second half parB1 (SCP1.139) to remove the internal parS1 site but maintain the amino acid sequence for Gibson assembly into pSS88 with the PCR product of TLP_3459 and TLP_3460	This study
TLP_3460	tcactcggctgatgcgggagctctcagggcg
TLP_3461	atgagcaaggccgacaccctgggatcgg	Amplification of the first half of parB2 (SCP1.222) to remove the internal parS2 site but maintain the amino acid sequence for Gibson assembly into pSS88 with the PCR product of TLP_3463 and TLP_3364	This study
TLP_3462	tatgatgaccccatggtagtcggcggggcctgctgagcgctcgacgacc
TLP_3463	gactaccatggggtcatcataccggagacgtccgctgaccaggccac	Amplification of the second half of parB2 (SCP1.222) to remove the internal parS2 site but maintain the amino acid sequence for Gibson assembly into pSS88 with the PCR product of TLP_3461 and TLP_3362	This study
TLP_3464	ctacttggctcccaactcgaccagcagggccttg
LMP_175F	GTCTAGAACAGGAGGCCCCATATGatgagcaaggccgacaccct	Amplification of parB2 (no internal parS2 site) from pLMP101 to incorporate a stop codon and for Gibson assembly into pIJ10257.	This study
LMP_175R	TCATGAGAACCTAggatccaagcttctacttggctcccaactcgaccagcag
LMP_176F	GTCTAGAACAGGAGGCCCCAatgagcaaggcggatcagttgggc	Amplification of parB1 (no internal parS1 site) from pLMP100 to incorporate a stop codon and for Gibson assembly into pIJ10257.	This study
LMP_176R	TCATGAGAACCTAggatccatcactcggctgatgcgggagc
LMP183_F	ggtggtggtggttccggcggcggcggctccatggtctccaagggcgaggagg	To linearize pSS88 to subsequently insert parB1 (no internal parS1 site) connected to mcherry via a [Gly4Ser]x2 linker into pSS88 by Gibson assembly	This study
LMP183_R	aactgatccgccttgctcattggggcctcctgttctagacgatcc
LMP184_F	gtctagaacaggaggccccaatgagcaaggcggatcagttgggc	To amplify parB1 (no internal parS1 site) and insert a [Gly4Ser]x2 linker for Gibson assembly into pSS88 (using the LMP_183F and LMP_183R fragment)	This study
LMP184_R	tcctcgcccttggagaccatggagccgccgccgccggaaccaccaccaccctcggctgatgcgggagctc
LMP185_F	gttccggcggcggcggctccatggtctccaagggcgaggagg	To linearize pSS88 to subsequently insert parB2 (no internal parS2 site) connected to mcherry via a [Gly4Ser]x2 linker into pSS88 by Gibson assembly	This study
LMP185_R	agggtgtcggccttgctcatgggcctcctgttctagacgatcctacca
LMP186_F	tcgtctagaacaggaggcccatgagcaaggccgacaccctgg	To amplify parB2 (no internal parS2 site) and insert a [Gly4Ser]x2 linker for Gibson assembly into pSS88 (using the LMP_185F and LMP_185R fragment)	This study
LMP186_R	tcctcgcccttggagaccatggagccgccgccgccggaaccaccaccacccttggctcccaactcgacca
LMP234_F	tgcgcgcaccccaccagcactacgagggacgaacacgtgATTCCGGGGATCCGTCGACC	Oligonucleotide pair to replace the SCP1.94 gene with an oriT-containing apramycin resistance casette using the ReDirect method	This study
LMP234_R	ggctgttaaggcgcggggacgacgggcagggccgggtcaTGTAGGCTGGAGCTGCTTC
LMP236_F	gctgccgcggcagcgtgg	To confirm the deletion of the SCP1.94 gene by PCR	This study
LMP236_R	ggcaggccgagcgggctc
LMP263_F	5'biotin-ctgggtattccctcaattatcacggcgtgataataacgaacgacgctcgc	50-bp DNA encoding a truncated SCP1 parS2 site (underlined) with 1 bp removed from either end of the inverted repeat. Forward oligonucleotide is 5' biotinylated	This study
LMP263_R	gcgagcgtcgttcgttattatcacgccgtgataattgagggaatacccag
LMP264_F	5'biotin-ctgggtattccctcagttatcacggcgtgataagaacgaacgacgctcgc	50-bp DNA encoding a truncated SCP1 parS2 site (underlined) with 2 bp removed from either end of the inverted repeat. Forward oligonucleotide is 5' biotinylated	This study
LMP264_R	gcgagcgtcgttcgttcttatcacgccgtgataactgagggaatacccag
LMP265_F	5'biotin-ctgggtattccctcagctatcacggcgtgatacgaacgaacgacgctcgc	50-bp DNA encoding a truncated SCP1 parS2 site (underlined) with 3 bp removed from either end of the inverted repeat. Forward oligonucleotide is 5' biotinylated	This study
LMP265_R	gcgagcgtcgttcgttcgtatcacgccgtgatagctgagggaatacccag
LMP266_F	5'biotin-ctgggtattccctcagcgatcacggcgtgatgcgaacgaacgacgctcgc	50-bp DNA encoding a truncated SCP1 parS2 site (underlined) with 4 bp removed from either end of the inverted repeat. Forward oligonucleotide is 5' biotinylated	This study
LMP266_R	gcgagcgtcgttcgttcgcatcacgccgtgatcgctgagggaatacccag
References:
Gal-Mor, O., Borovok, I., Av-Gay, Y. et al. (1998) Gene organization in the trxA/B–oriC region of the Streptomyces coelicolor chromosome and comparison with other eubacteria. Gene, 217, 83-90. 10.1016/s0378-1119(98)00357-6.
Jakimowicz, D., Chater, K. and Zakrzewska-Czerwínska, J. (2002) The ParB protein of Streptomyces coelicolor A3(2) recognizes a cluster of parS sequences within the origin-proximal region of the linear chromosome. Mol. Microbiol., 45, 1365-1377. 10.1046/j.1365-2958.2002.03102.x.
Kim, H.J., Calcutt, M.J., Schmidt, F.J. et al. (2000) Partitioning of the linear chromosome during sporulation of Streptomyces coelicolor A3(2) involves an oriC-linked parAB locus. J. Bacteriol., 182, 1313-1320. 10.1128/jb.182.5.1313-1320.2000.

## Sheet: Table S4
Supplementary Table S4. Plasmid identified in this study that did not encode an identifiable partition system.
accession	plasmid_length_bp	plasmid_topology	lineage
AB063523.1	5280	circular	Bacteria;Pseudomonadota;Gammaproteobacteria;Enterobacterales;Erwiniaceae;Wigglesworthia;Wigglesworthia_glossinidia;
ADWN02000004.1	7242	circular	Bacteria;Pseudomonadota;Betaproteobacteria;Neisseriales;Neisseriaceae;Neisseria;Neisseria_meningitidis;Neisseria_meningitidis_S0108
AF128883.1	20719	circular	Bacteria;Bacillota;Bacilli;Bacillales;Staphylococcaceae;Staphylococcus;Staphylococcus_aureus;
AF318175.1	1065	circular	Bacteria;Pseudomonadota;Gammaproteobacteria;Pasteurellales;Pasteurellaceae;Histophilus;Histophilus_somni;
AL645771.1	31317	circular	Bacteria;Actinomycetota;Actinomycetes;Kitasatosporales;Streptomycetaceae;Streptomyces;Streptomyces_coelicolor;Streptomyces_coelicolor_A3(2)
AP007211.1	47972	circular	Bacteria;Bacillota;Bacilli;Bacillales;Bacillaceae;Bacillus;Bacillus_cereus;Bacillus_cereus_NC7401
AP007213.1	3869	circular	Bacteria;Bacillota;Bacilli;Bacillales;Bacillaceae;Bacillus;Bacillus_cereus;Bacillus_cereus_NC7401
AP011959.1	8670	circular	Bacteria;Pseudomonadota;Gammaproteobacteria;Enterobacterales;Enterobacteriaceae;Salmonella;Salmonella_enterica;Salmonella_enterica_subsp._enterica_serovar_Typhimurium_str._T000240
AP012552.1	19174	circular	Bacteria;Pseudomonadota;Gammaproteobacteria;Enterobacterales;Enterobacteriaceae;;Plautia_stali_symbiont;
AP014713.1	6220	circular	Bacteria;Campylobacterota;Epsilonproteobacteria;Campylobacterales;Helicobacteraceae;Helicobacter;Helicobacter_pylori;
AP014720.1	313409	circular	Bacteria;Actinomycetota;Actinomycetes;Micrococcales;Micrococcaceae;Arthrobacter;Arthrobacter_sp._Hiyo8;
AP014721.1	14696	circular	Bacteria;Actinomycetota;Actinomycetes;Micrococcales;Micrococcaceae;Arthrobacter;Arthrobacter_sp._Hiyo8;
AP014953.1	104259	circular	Bacteria;Pseudomonadota;Gammaproteobacteria;Enterobacterales;Enterobacteriaceae;Klebsiella;Klebsiella_oxytoca;
AP014954.1	81481	circular	Bacteria;Pseudomonadota;Gammaproteobacteria;Enterobacterales;Enterobacteriaceae;Klebsiella;Klebsiella_oxytoca;
AP014955.1	3897	circular	Bacteria;Pseudomonadota;Gammaproteobacteria;Enterobacterales;Enterobacteriaceae;Klebsiella;Klebsiella_oxytoca;
AP017384.1	37064	circular	Bacteria;Pseudomonadota;Gammaproteobacteria;Moraxellales;Moraxellaceae;Moraxella;Moraxella_osloensis;
AP017628.1	21379	circular	Bacteria;Pseudomonadota;Alphaproteobacteria;Hyphomicrobiales;Pleomorphomonadaceae;Pleomorphomonas;Pleomorphomonas_sp._SM30;
AP017915.1	26809	circular	Bacteria;Bacteroidota;Bacteroidia;Bacteroidales;;Candidatus_Azobacteroides;Candidatus_Azobacteroides_pseudotrichonymphae;
AP017916.1	21972	circular	Bacteria;Bacteroidota;Bacteroidia;Bacteroidales;;Candidatus_Azobacteroides;Candidatus_Azobacteroides_pseudotrichonymphae;
AP017917.1	20721	circular	Bacteria;Bacteroidota;Bacteroidia;Bacteroidales;;Candidatus_Azobacteroides;Candidatus_Azobacteroides_pseudotrichonymphae;
AP017918.1	18962	circular	Bacteria;Bacteroidota;Bacteroidia;Bacteroidales;;Candidatus_Azobacteroides;Candidatus_Azobacteroides_pseudotrichonymphae;
AP017919.1	13523	circular	Bacteria;Bacteroidota;Bacteroidia;Bacteroidales;;Candidatus_Azobacteroides;Candidatus_Azobacteroides_pseudotrichonymphae;
AP017921.1	19139	circular	Bacteria;Deinococcota;Deinococci;Thermales;Thermaceae;Thermus;Thermus_thermophilus;
AP017969.1	89623	circular	Bacteria;Fusobacteriota;Fusobacteriia;Fusobacteriales;Fusobacteriaceae;Fusobacterium;Fusobacterium_varium;
AP017970.1	68063	circular	Bacteria;Fusobacteriota;Fusobacteriia;Fusobacteriales;Fusobacteriaceae;Fusobacterium;Fusobacterium_varium;
AP017992.1	117686	circular	Bacteria;Cyanobacteriota;Cyanophyceae;Oscillatoriales;Microcoleaceae;Planktothrix;Planktothrix_agardhii;Planktothrix_agardhii_NIES-204
AP017993.1	99115	circular	Bacteria;Cyanobacteriota;Cyanophyceae;Oscillatoriales;Microcoleaceae;Planktothrix;Planktothrix_agardhii;Planktothrix_agardhii_NIES-204
AP017994.1	52365	circular	Bacteria;Cyanobacteriota;Cyanophyceae;Oscillatoriales;Microcoleaceae;Planktothrix;Planktothrix_agardhii;Planktothrix_agardhii_NIES-204
AP017995.1	34730	circular	Bacteria;Cyanobacteriota;Cyanophyceae;Oscillatoriales;Microcoleaceae;Planktothrix;Planktothrix_agardhii;Planktothrix_agardhii_NIES-204
AP018278.1	72581	circular	Bacteria;Cyanobacteriota;Cyanophyceae;Nostocales;Calotrichaceae;Calothrix;Calothrix_sp._NIES-4101;
AP018279.1	5239	circular	Bacteria;Cyanobacteriota;Cyanophyceae;Nostocales;Calotrichaceae;Calothrix;Calothrix_sp._NIES-4101;
AP018322.1	34721	linear	Bacteria;Cyanobacteriota;Cyanophyceae;Nostocales;Nostocaceae;Nostoc;Nostoc_sp._HK-01;
AP018324.1	37388	circular	Bacteria;Cyanobacteriota;Cyanophyceae;Nostocales;Nostocaceae;Nostoc;Nostoc_sp._HK-01;
AP018325.1	29094	circular	Bacteria;Cyanobacteriota;Cyanophyceae;Nostocales;Nostocaceae;Nostoc;Nostoc_sp._HK-01;
AP018534.1	5962	circular	Bacteria;Bacillota;Clostridia;Eubacteriales;;;Clostridiales_bacterium_Choco116;
AP018698.1	154991	circular	Bacteria;Actinomycetota;Actinomycetes;Micrococcales;Micrococcaceae;Arthrobacter;Arthrobacter_sp._MN05-02;
AP018700.1	37398	circular	Bacteria;Bacillota;Bacilli;Lactobacillales;Lactobacillaceae;Latilactobacillus;Latilactobacillus_curvatus;
AP018701.1	21680	circular	Bacteria;Bacillota;Bacilli;Lactobacillales;Lactobacillaceae;Latilactobacillus;Latilactobacillus_curvatus;
AP018702.1	12250	circular	Bacteria;Bacillota;Bacilli;Lactobacillales;Lactobacillaceae;Latilactobacillus;Latilactobacillus_curvatus;
AP018703.1	3029	circular	Bacteria;Bacillota;Bacilli;Lactobacillales;Lactobacillaceae;Latilactobacillus;Latilactobacillus_curvatus;
AP018704.1	2023	circular	Bacteria;Bacillota;Bacilli;Lactobacillales;Lactobacillaceae;Latilactobacillus;Latilactobacillus_curvatus;
AP018710.1	35552	circular	Bacteria;;;;;;uncultured_bacterium;
AP019683.1	78747	circular	Bacteria;Pseudomonadota;Gammaproteobacteria;Xanthomonadales;Xanthomonadaceae;Xanthomonas;Xanthomonas_campestris;
AP019710.1	48572	circular	Bacteria;Pseudomonadota;Gammaproteobacteria;Enterobacterales;Enterobacteriaceae;Escherichia;Escherichia_coli;
AP019809.1	74424	circular	Bacteria;Pseudomonadota;Gammaproteobacteria;Pseudomonadales;Pseudomonadaceae;Pseudomonas;Pseudomonas_syringae;
AP019816.1	72292	circular	Bacteria;Bacillota;Bacilli;Lactobacillales;Lactobacillaceae;Lactiplantibacillus;Lactiplantibacillus_plantarum;
AP020334.1	6237	circular	Bacteria;Pseudomonadota;Gammaproteobacteria;Enterobacterales;Enterobacteriaceae;Salmonella;Salmonella_enterica;
AP021852.1	8055	circular	Bacteria;Deinococcota;Deinococci;Deinococcales;Deinococcaceae;Deinococcus;Deinococcus_grandis;
AP021941.1	69526	circular	Bacteria;Pseudomonadota;Gammaproteobacteria;Aeromonadales;Aeromonadaceae;Aeromonas;Aeromonas_veronii;
AP021943.1	12343	circular	Bacteria;Pseudomonadota;Gammaproteobacteria;Aeromonadales;Aeromonadaceae;Aeromonas;Aeromonas_veronii;
AP022023.1	9350	circular	Bacteria;Pseudomonadota;Gammaproteobacteria;Enterobacterales;Enterobacteriaceae;Klebsiella;Klebsiella_sp._WP3-S18-ESBL-05;
AP022024.1	5669	circular	Bacteria;Pseudomonadota;Gammaproteobacteria;Enterobacterales;Enterobacteriaceae;Klebsiella;Klebsiella_sp._WP3-S18-ESBL-05;
AP022025.1	5064	circular	Bacteria;Pseudomonadota;Gammaproteobacteria;Enterobacterales;Enterobacteriaceae;Klebsiella;Klebsiella_sp._WP3-S18-ESBL-05;
AP022026.1	4616	circular	Bacteria;Pseudomonadota;Gammaproteobacteria;Enterobacterales;Enterobacteriaceae;Klebsiella;Klebsiella_sp._WP3-S18-ESBL-05;
AP022027.1	4028	circular	Bacteria;Pseudomonadota;Gammaproteobacteria;Enterobacterales;Enterobacteriaceae;Klebsiella;Klebsiella_sp._WP3-S18-ESBL-05;
AP022029.1	2811	circular	Bacteria;Pseudomonadota;Gammaproteobacteria;Enterobacterales;Enterobacteriaceae;Klebsiella;Klebsiella_sp._WP3-S18-ESBL-05;
AP022193.1	27833	circular	Bacteria;Pseudomonadota;Gammaproteobacteria;Enterobacterales;Enterobacteriaceae;Klebsiella;Klebsiella_sp._WP7-S18-CRE-02;
AP022205.1	25896	circular	Bacteria;Pseudomonadota;Gammaproteobacteria;Enterobacterales;Enterobacteriaceae;Klebsiella;Klebsiella_sp._WP7-S18-ESBL-04;
AP022231.1	11175	circular	Bacteria;Pseudomonadota;Gammaproteobacteria;Enterobacterales;Enterobacteriaceae;Enterobacter;Enterobacter_cloacae;
AP022232.1	9495	circular	Bacteria;Pseudomonadota;Gammaproteobacteria;Enterobacterales;Enterobacteriaceae;Enterobacter;Enterobacter_cloacae;
AP022233.1	5943	circular	Bacteria;Pseudomonadota;Gammaproteobacteria;Enterobacterales;Enterobacteriaceae;Enterobacter;Enterobacter_cloacae;
AP022235.1	4820	circular	Bacteria;Pseudomonadota;Gammaproteobacteria;Enterobacterales;Enterobacteriaceae;Enterobacter;Enterobacter_cloacae;
AP022236.1	4165	circular	Bacteria;Pseudomonadota;Gammaproteobacteria;Enterobacterales;Enterobacteriaceae;Enterobacter;Enterobacter_cloacae;
AP022237.1	2442	circular	Bacteria;Pseudomonadota;Gammaproteobacteria;Enterobacterales;Enterobacteriaceae;Enterobacter;Enterobacter_cloacae;
AP022275.1	132349	circular	Bacteria;Pseudomonadota;Gammaproteobacteria;Enterobacterales;Enterobacteriaceae;Enterobacter;Enterobacter_cloacae;
AP022278.1	13354	circular	Bacteria;Pseudomonadota;Gammaproteobacteria;Enterobacterales;Enterobacteriaceae;Enterobacter;Enterobacter_cloacae;
AP022280.1	4450	circular	Bacteria;Pseudomonadota;Gammaproteobacteria;Enterobacterales;Enterobacteriaceae;Enterobacter;Enterobacter_cloacae;
AP022382.1	81737	circular	Bacteria;Pseudomonadota;Gammaproteobacteria;Enterobacterales;Enterobacteriaceae;Citrobacter;Citrobacter_freundii;
AP022387.1	30719	circular	Bacteria;Pseudomonadota;Gammaproteobacteria;Enterobacterales;Enterobacteriaceae;Citrobacter;Citrobacter_freundii;
AP022388.1	10123	circular	Bacteria;Pseudomonadota;Gammaproteobacteria;Enterobacterales;Enterobacteriaceae;Citrobacter;Citrobacter_freundii;
AP022423.1	12436	circular	Bacteria;Pseudomonadota;Gammaproteobacteria;Enterobacterales;Enterobacteriaceae;Klebsiella;Klebsiella_sp._STW0522-44;
AP022424.1	4901	circular	Bacteria;Pseudomonadota;Gammaproteobacteria;Enterobacterales;Enterobacteriaceae;Klebsiella;Klebsiella_sp._STW0522-44;
AP022425.1	3963	circular	Bacteria;Pseudomonadota;Gammaproteobacteria;Enterobacterales;Enterobacteriaceae;Klebsiella;Klebsiella_sp._STW0522-44;
AP022427.1	3560	circular	Bacteria;Pseudomonadota;Gammaproteobacteria;Enterobacterales;Enterobacteriaceae;Klebsiella;Klebsiella_sp._STW0522-44;
AP022428.1	3514	circular	Bacteria;Pseudomonadota;Gammaproteobacteria;Enterobacterales;Enterobacteriaceae;Klebsiella;Klebsiella_sp._STW0522-44;
AP022440.1	6753	circular	Bacteria;Pseudomonadota;Gammaproteobacteria;Enterobacterales;Enterobacteriaceae;Raoultella;Raoultella_planticola;
AP022441.1	5711	circular	Bacteria;Pseudomonadota;Gammaproteobacteria;Enterobacterales;Enterobacteriaceae;Raoultella;Raoultella_planticola;
AP022442.1	4534	circular	Bacteria;Pseudomonadota;Gammaproteobacteria;Enterobacterales;Enterobacteriaceae;Raoultella;Raoultella_planticola;
AP022444.1	3860	circular	Bacteria;Pseudomonadota;Gammaproteobacteria;Enterobacterales;Enterobacteriaceae;Raoultella;Raoultella_planticola;
AP022445.1	2224	circular	Bacteria;Pseudomonadota;Gammaproteobacteria;Enterobacterales;Enterobacteriaceae;Raoultella;Raoultella_planticola;
AP022555.1	70483	circular	Bacteria;Pseudomonadota;Gammaproteobacteria;Enterobacterales;Enterobacteriaceae;Klebsiella;Klebsiella_pneumoniae;
AP022556.1	29804	circular	Bacteria;Pseudomonadota;Gammaproteobacteria;Enterobacterales;Enterobacteriaceae;Klebsiella;Klebsiella_pneumoniae;
AP022644.1	363764	circular	Bacteria;Bacillota;Bacilli;Bacillales;Bacillaceae;Bacillus;Bacillus_wiedmannii;
AP022645.1	72105	circular	Bacteria;Bacillota;Bacilli;Bacillales;Bacillaceae;Bacillus;Bacillus_wiedmannii;
AP022646.1	60534	circular	Bacteria;Bacillota;Bacilli;Bacillales;Bacillaceae;Bacillus;Bacillus_wiedmannii;
AP022647.1	14157	circular	Bacteria;Bacillota;Bacilli;Bacillales;Bacillaceae;Bacillus;Bacillus_wiedmannii;
AP022648.1	13909	circular	Bacteria;Bacillota;Bacilli;Bacillales;Bacillaceae;Bacillus;Bacillus_wiedmannii;
AP022649.1	8882	circular	Bacteria;Bacillota;Bacilli;Bacillales;Bacillaceae;Bacillus;Bacillus_wiedmannii;
AP022668.1	4666	circular	Bacteria;Pseudomonadota;Gammaproteobacteria;Enterobacterales;Enterobacteriaceae;Kluyvera;Kluyvera_ascorbata;
AP022831.1	32375	circular	Bacteria;Actinomycetota;Actinomycetes;Micrococcales;Micrococcaceae;Kocuria;Kocuria_sp._TGY1120_3;
AP022832.1	32277	circular	Bacteria;Actinomycetota;Actinomycetes;Micrococcales;Micrococcaceae;Kocuria;Kocuria_sp._TGY1120_3;
AP022833.1	27385	circular	Bacteria;Actinomycetota;Actinomycetes;Micrococcales;Micrococcaceae;Kocuria;Kocuria_sp._TGY1120_3;
AP022896.1	67774	circular	Bacteria;Bacillota;Bacilli;Bacillales;Bacillaceae;Bacillus;Bacillus_cereus;
AP022897.1	6009	circular	Bacteria;Bacillota;Bacilli;Bacillales;Bacillaceae;Bacillus;Bacillus_cereus;
AP022898.1	4796	circular	Bacteria;Bacillota;Bacilli;Bacillales;Bacillaceae;Bacillus;Bacillus_cereus;
AP022900.1	3462	circular	Bacteria;Bacillota;Bacilli;Bacillales;Bacillaceae;Bacillus;Bacillus_cereus;
AP022901.1	3287	circular	Bacteria;Bacillota;Bacilli;Bacillales;Bacillaceae;Bacillus;Bacillus_cereus;
AP022902.1	2577	circular	Bacteria;Bacillota;Bacilli;Bacillales;Bacillaceae;Bacillus;Bacillus_cereus;
AP023008.1	52713	circular	Bacteria;Bacillota;Bacilli;Bacillales;Bacillaceae;Bacillus;Bacillus_cereus;
AP023009.1	10816	circular	Bacteria;Bacillota;Bacilli;Bacillales;Bacillaceae;Bacillus;Bacillus_cereus;
AP023010.1	9190	circular	Bacteria;Bacillota;Bacilli;Bacillales;Bacillaceae;Bacillus;Bacillus_cereus;
AP023011.1	5188	circular	Bacteria;Bacillota;Bacilli;Bacillales;Bacillaceae;Bacillus;Bacillus_cereus;
AP023012.1	4045	circular	Bacteria;Bacillota;Bacilli;Bacillales;Bacillaceae;Bacillus;Bacillus_cereus;
AP023013.1	3169	circular	Bacteria;Bacillota;Bacilli;Bacillales;Bacillaceae;Bacillus;Bacillus_cereus;
AP023018.1	35290	circular	Bacteria;Bacillota;Bacilli;Bacillales;Bacillaceae;Bacillus;Bacillus_cereus;
AP023019.1	30457	circular	Bacteria;Bacillota;Bacilli;Bacillales;Bacillaceae;Bacillus;Bacillus_cereus;
AP023020.1	29698	circular	Bacteria;Bacillota;Bacilli;Bacillales;Bacillaceae;Bacillus;Bacillus_cereus;
AP023021.1	22481	circular	Bacteria;Bacillota;Bacilli;Bacillales;Bacillaceae;Bacillus;Bacillus_cereus;
AP023022.1	10933	circular	Bacteria;Bacillota;Bacilli;Bacillales;Bacillaceae;Bacillus;Bacillus_cereus;
AP023023.1	5288	circular	Bacteria;Bacillota;Bacilli;Bacillales;Bacillaceae;Bacillus;Bacillus_cereus;
AP023024.1	4630	circular	Bacteria;Bacillota;Bacilli;Bacillales;Bacillaceae;Bacillus;Bacillus_cereus;
AP023025.1	3259	circular	Bacteria;Bacillota;Bacilli;Bacillales;Bacillaceae;Bacillus;Bacillus_cereus;
AP023026.1	3233	circular	Bacteria;Bacillota;Bacilli;Bacillales;Bacillaceae;Bacillus;Bacillus_cereus;
AP023241.1	42044	circular	Bacteria;Pseudomonadota;Gammaproteobacteria;Methylococcales;Methylococcaceae;Methyloprofundus;Methyloprofundus_sp.;
AP023278.1	46112	circular	Bacteria;Pseudomonadota;Alphaproteobacteria;Hyphomicrobiales;Rhizobiaceae;Agrobacterium;Agrobacterium_vitis;
AP023285.1	48286	circular	Bacteria;Pseudomonadota;Alphaproteobacteria;Hyphomicrobiales;Rhizobiaceae;Agrobacterium;Agrobacterium_vitis;
AP023409.1	89961	circular	Bacteria;Actinomycetota;Actinomycetes;Kitasatosporales;Streptomycetaceae;Streptomyces;Streptomyces_libani;
AP024133.2	111583	circular	Bacteria;Pseudomonadota;Gammaproteobacteria;Enterobacterales;Enterobacteriaceae;Escherichia;Escherichia_coli;
AP024153.1	102890	circular	Bacteria;Abditibacteriota;;;;;Abditibacteriota_bacterium;
AP024278.1	25027	circular	Bacteria;Bacillota;Bacilli;Lactobacillales;Streptococcaceae;Streptococcus;Streptococcus_parasuis;
AP024279.1	6937	circular	Bacteria;Bacillota;Bacilli;Lactobacillales;Streptococcaceae;Streptococcus;Streptococcus_parasuis;
AP024346.1	2105	circular	Bacteria;Pseudomonadota;Gammaproteobacteria;Enterobacterales;Enterobacteriaceae;Salmonella;Salmonella_enterica;
AP024353.1	2264	circular	Bacteria;Pseudomonadota;Gammaproteobacteria;Enterobacterales;Enterobacteriaceae;Salmonella;Salmonella_enterica;
AP024411.1	2243	circular	Bacteria;Bacillota;Bacilli;Bacillales;Staphylococcaceae;Staphylococcus;Staphylococcus_argenteus;
AP024632.1	38463	circular	Bacteria;Actinomycetota;Actinomycetes;Micrococcales;Micrococcaceae;Arthrobacter;Arthrobacter_sp._NtRootA2;
AP024633.1	160561	circular	Bacteria;Actinomycetota;Actinomycetes;Micrococcales;Micrococcaceae;Arthrobacter;Arthrobacter_sp._NtRootA2;
AP024635.1	160560	circular	Bacteria;Actinomycetota;Actinomycetes;Micrococcales;Micrococcaceae;Arthrobacter;Arthrobacter_sp._NtRootA4;
AP024638.1	160559	circular	Bacteria;Actinomycetota;Actinomycetes;Micrococcales;Micrococcaceae;Arthrobacter;Arthrobacter_sp._NtRootC7;
AP024640.1	160560	circular	Bacteria;Actinomycetota;Actinomycetes;Micrococcales;Micrococcaceae;Arthrobacter;Arthrobacter_sp._NtRootC45;
AP024642.1	160559	circular	Bacteria;Actinomycetota;Actinomycetes;Micrococcales;Micrococcaceae;Arthrobacter;Arthrobacter_sp._NtRootD5;
AP024645.1	185441	circular	Bacteria;Actinomycetota;Actinomycetes;Micrococcales;Micrococcaceae;Arthrobacter;Arthrobacter_sp._StoSoilB3;
AP024662.1	113037	circular	Bacteria;Actinomycetota;Actinomycetes;Micrococcales;Micrococcaceae;Arthrobacter;Arthrobacter_sp._NicSoilE8;
AP024663.1	151615	circular	Bacteria;Actinomycetota;Actinomycetes;Micrococcales;Micrococcaceae;Arthrobacter;Arthrobacter_sp._NicSoilE8;
AP024697.1	5593	circular	Bacteria;Pseudomonadota;Gammaproteobacteria;Enterobacterales;Enterobacteriaceae;Escherichia;Escherichia_coli;
AP024700.1	3373	circular	Bacteria;Pseudomonadota;Gammaproteobacteria;Enterobacterales;Enterobacteriaceae;Escherichia;Escherichia_coli;
AP024701.1	1718	circular	Bacteria;Pseudomonadota;Gammaproteobacteria;Enterobacterales;Enterobacteriaceae;Escherichia;Escherichia_coli;
AP024711.1	212187	circular	Bacteria;Chloroflexota;Anaerolineae;Anaerolineales;Anaerolineaceae;Leptolinea;Leptolinea_sp._HRD-7;
AP024877.1	244363	circular	Bacteria;Pseudomonadota;Gammaproteobacteria;Vibrionales;Vibrionaceae;Vibrio;Vibrio_halioticoli;
AP024891.1	111554	circular	Bacteria;Pseudomonadota;Gammaproteobacteria;Vibrionales;Vibrionaceae;Vibrio;Vibrio_pectenicida;
AP024915.1	4096	circular	Bacteria;Pseudomonadota;Gammaproteobacteria;Enterobacterales;Enterobacteriaceae;Enterobacter;Enterobacter_cloacae;
AP024920.1	4096	circular	Bacteria;Pseudomonadota;Gammaproteobacteria;Enterobacterales;Enterobacteriaceae;Klebsiella;Klebsiella_aerogenes;
AP024971.1	41600	circular	Bacteria;Bacillota;Clostridia;Eubacteriales;Clostridiaceae;Clostridium;Clostridium_perfringens;
AP024972.1	14826	circular	Bacteria;Bacillota;Clostridia;Eubacteriales;Clostridiaceae;Clostridium;Clostridium_perfringens;
AP024975.1	35499	circular	Bacteria;Bacillota;Clostridia;Eubacteriales;Clostridiaceae;Clostridium;Clostridium_perfringens;
AP024978.1	47265	circular	Bacteria;Bacillota;Clostridia;Eubacteriales;Clostridiaceae;Clostridium;Clostridium_perfringens;
AP025020.1	218359	circular	Bacteria;Cyanobacteriota;Cyanophyceae;Nostocales;Calotrichaceae;Calothrix;Calothrix_sp._PCC_7716;
AP025021.1	93644	circular	Bacteria;Cyanobacteriota;Cyanophyceae;Nostocales;Calotrichaceae;Calothrix;Calothrix_sp._PCC_7716;
AP025023.1	58604	circular	Bacteria;Cyanobacteriota;Cyanophyceae;Nostocales;Calotrichaceae;Calothrix;Calothrix_sp._PCC_7716;
AP025024.1	39686	circular	Bacteria;Cyanobacteriota;Cyanophyceae;Nostocales;Calotrichaceae;Calothrix;Calothrix_sp._PCC_7716;
AP025026.1	16443	circular	Bacteria;Cyanobacteriota;Cyanophyceae;Nostocales;Calotrichaceae;Calothrix;Calothrix_sp._PCC_7716;
AP025027.1	14818	circular	Bacteria;Cyanobacteriota;Cyanophyceae;Nostocales;Calotrichaceae;Calothrix;Calothrix_sp._PCC_7716;
AP025290.1	381873	circular	Bacteria;Spirochaetota;Spirochaetia;Spirochaetales;Treponemataceae;Treponema;Treponema_saccharophilum;
AP025291.1	8452	circular	Bacteria;Spirochaetota;Spirochaetia;Spirochaetales;Treponemataceae;Treponema;Treponema_saccharophilum;
AP025293.1	1068661	circular	Bacteria;Bacteroidota;Cytophagia;Cytophagales;Persicobacteraceae;Persicobacter;Persicobacter_psychrovividus;
AP025294.1	404592	circular	Bacteria;Bacteroidota;Cytophagia;Cytophagales;Persicobacteraceae;Persicobacter;Persicobacter_psychrovividus;
AP025295.1	379741	circular	Bacteria;Bacteroidota;Cytophagia;Cytophagales;Persicobacteraceae;Persicobacter;Persicobacter_psychrovividus;
AP025298.1	157247	circular	Bacteria;Bacteroidota;Cytophagia;Cytophagales;Persicobacteraceae;Persicobacter;Persicobacter_psychrovividus;
AP025299.1	145245	circular	Bacteria;Bacteroidota;Cytophagia;Cytophagales;Persicobacteraceae;Persicobacter;Persicobacter_psychrovividus;
AP025300.1	143728	circular	Bacteria;Bacteroidota;Cytophagia;Cytophagales;Persicobacteraceae;Persicobacter;Persicobacter_psychrovividus;
AP025302.1	53207	circular	Bacteria;Bacteroidota;Cytophagia;Cytophagales;Persicobacteraceae;Persicobacter;Persicobacter_psychrovividus;
AP025304.1	25858	circular	Bacteria;Bacteroidota;Cytophagia;Cytophagales;Persicobacteraceae;Persicobacter;Persicobacter_psychrovividus;
AP025306.1	615057	circular	Bacteria;Bacteroidota;Cytophagia;Cytophagales;Persicobacteraceae;Aureibacter;Aureibacter_tunicatorum;
AP025307.1	295322	circular	Bacteria;Bacteroidota;Cytophagia;Cytophagales;Persicobacteraceae;Aureibacter;Aureibacter_tunicatorum;
AP025308.1	212319	circular	Bacteria;Bacteroidota;Cytophagia;Cytophagales;Persicobacteraceae;Aureibacter;Aureibacter_tunicatorum;
AP025309.1	104573	circular	Bacteria;Bacteroidota;Cytophagia;Cytophagales;Persicobacteraceae;Aureibacter;Aureibacter_tunicatorum;
AP025313.1	13754	circular	Bacteria;Bacteroidota;Cytophagia;Cytophagales;Persicobacteraceae;Aureibacter;Aureibacter_tunicatorum;
AP025315.1	554072	circular	Bacteria;Bacteroidota;Cytophagia;Cytophagales;Persicobacteraceae;Fulvitalea;Fulvitalea_axinellae;
AP025316.1	437430	circular	Bacteria;Bacteroidota;Cytophagia;Cytophagales;Persicobacteraceae;Fulvitalea;Fulvitalea_axinellae;
AP025318.1	309146	circular	Bacteria;Bacteroidota;Cytophagia;Cytophagales;Persicobacteraceae;Fulvitalea;Fulvitalea_axinellae;
AP025319.1	249895	circular	Bacteria;Bacteroidota;Cytophagia;Cytophagales;Persicobacteraceae;Fulvitalea;Fulvitalea_axinellae;
AP025320.1	226742	circular	Bacteria;Bacteroidota;Cytophagia;Cytophagales;Persicobacteraceae;Fulvitalea;Fulvitalea_axinellae;
AP025323.1	62265	circular	Bacteria;Bacteroidota;Cytophagia;Cytophagales;Persicobacteraceae;Fulvitalea;Fulvitalea_axinellae;
AP025326.1	43902	circular	Bacteria;Bacteroidota;Cytophagia;Cytophagales;Persicobacteraceae;Fulvitalea;Fulvitalea_axinellae;
AP025327.1	37745	circular	Bacteria;Bacteroidota;Cytophagia;Cytophagales;Persicobacteraceae;Fulvitalea;Fulvitalea_axinellae;
AP025328.1	13698	circular	Bacteria;Bacteroidota;Cytophagia;Cytophagales;Persicobacteraceae;Fulvitalea;Fulvitalea_axinellae;
AP025330.1	4916	circular	Bacteria;Bacteroidota;Cytophagia;Cytophagales;Marivirgaceae;Marivirga;Marivirga_tractuosa;
AP025537.1	39267	circular	Bacteria;Pseudomonadota;Gammaproteobacteria;Moraxellales;Moraxellaceae;Acinetobacter;Acinetobacter_baumannii;
AP025538.1	22130	circular	Bacteria;Pseudomonadota;Gammaproteobacteria;Moraxellales;Moraxellaceae;Acinetobacter;Acinetobacter_baumannii;
AP025588.1	9747	circular	Bacteria;Pseudomonadota;Gammaproteobacteria;Pseudomonadales;Pseudomonadaceae;Pseudomonas;Pseudomonas_syringae;
AP025646.1	2671	circular	Bacteria;Pseudomonadota;Gammaproteobacteria;Enterobacterales;Enterobacteriaceae;Citrobacter;Citrobacter_koseri;
AP025656.1	2671	circular	Bacteria;Pseudomonadota;Gammaproteobacteria;Enterobacterales;Enterobacteriaceae;Citrobacter;Citrobacter_koseri;
AP025691.1	67568	circular	Bacteria;Bacillota;Bacilli;Lactobacillales;Enterococcaceae;Enterococcus;Enterococcus_sp._PLM3;
AP025952.1	54732	circular	Bacteria;Campylobacterota;Epsilonproteobacteria;Campylobacterales;Campylobacteraceae;Campylobacter;Campylobacter_jejuni;
AP025954.1	54732	circular	Bacteria;Campylobacterota;Epsilonproteobacteria;Campylobacterales;Campylobacteraceae;Campylobacter;Campylobacter_jejuni;
AP025956.1	50324	circular	Bacteria;Campylobacterota;Epsilonproteobacteria;Campylobacterales;Campylobacteraceae;Campylobacter;Campylobacter_jejuni;
AP025958.1	47615	circular	Bacteria;Campylobacterota;Epsilonproteobacteria;Campylobacterales;Campylobacteraceae;Campylobacter;Campylobacter_jejuni;
AP025960.1	50125	circular	Bacteria;Campylobacterota;Epsilonproteobacteria;Campylobacterales;Campylobacteraceae;Campylobacter;Campylobacter_jejuni;
AP025962.1	45460	circular	Bacteria;Campylobacterota;Epsilonproteobacteria;Campylobacterales;Campylobacteraceae;Campylobacter;Campylobacter_jejuni;
AP025964.1	45699	circular	Bacteria;Campylobacterota;Epsilonproteobacteria;Campylobacterales;Campylobacteraceae;Campylobacter;Campylobacter_jejuni;
AP025967.1	129655	circular	Bacteria;Campylobacterota;Epsilonproteobacteria;Campylobacterales;Campylobacteraceae;Campylobacter;Campylobacter_jejuni;
AP025969.1	44242	circular	Bacteria;Campylobacterota;Epsilonproteobacteria;Campylobacterales;Campylobacteraceae;Campylobacter;Campylobacter_jejuni;
AP025971.1	41247	circular	Bacteria;Campylobacterota;Epsilonproteobacteria;Campylobacterales;Campylobacteraceae;Campylobacter;Campylobacter_jejuni;
AP025973.1	54629	circular	Bacteria;Campylobacterota;Epsilonproteobacteria;Campylobacterales;Campylobacteraceae;Campylobacter;Campylobacter_jejuni;
AP025975.1	47642	circular	Bacteria;Campylobacterota;Epsilonproteobacteria;Campylobacterales;Campylobacteraceae;Campylobacter;Campylobacter_jejuni;
AP025978.1	125531	circular	Bacteria;Campylobacterota;Epsilonproteobacteria;Campylobacterales;Campylobacteraceae;Campylobacter;Campylobacter_jejuni;
AP025980.1	47525	circular	Bacteria;Campylobacterota;Epsilonproteobacteria;Campylobacterales;Campylobacteraceae;Campylobacter;Campylobacter_jejuni;
AP025982.1	60688	circular	Bacteria;Campylobacterota;Epsilonproteobacteria;Campylobacterales;Campylobacteraceae;Campylobacter;Campylobacter_jejuni;
AP025984.1	50551	circular	Bacteria;Campylobacterota;Epsilonproteobacteria;Campylobacterales;Campylobacteraceae;Campylobacter;Campylobacter_jejuni;
AP025986.1	48650	circular	Bacteria;Campylobacterota;Epsilonproteobacteria;Campylobacterales;Campylobacteraceae;Campylobacter;Campylobacter_jejuni;
AP025988.1	45689	circular	Bacteria;Campylobacterota;Epsilonproteobacteria;Campylobacterales;Campylobacteraceae;Campylobacter;Campylobacter_jejuni;
AP025989.1	36975	circular	Bacteria;Campylobacterota;Epsilonproteobacteria;Campylobacterales;Campylobacteraceae;Campylobacter;Campylobacter_jejuni;
AP025993.1	47623	circular	Bacteria;Campylobacterota;Epsilonproteobacteria;Campylobacterales;Campylobacteraceae;Campylobacter;Campylobacter_jejuni;
AP025997.1	131951	circular	Bacteria;Campylobacterota;Epsilonproteobacteria;Campylobacterales;Campylobacteraceae;Campylobacter;Campylobacter_jejuni;
AP025998.1	35593	circular	Bacteria;Campylobacterota;Epsilonproteobacteria;Campylobacterales;Campylobacteraceae;Campylobacter;Campylobacter_jejuni;
AP026000.1	44094	circular	Bacteria;Campylobacterota;Epsilonproteobacteria;Campylobacterales;Campylobacteraceae;Campylobacter;Campylobacter_jejuni;
AP026002.1	47625	circular	Bacteria;Campylobacterota;Epsilonproteobacteria;Campylobacterales;Campylobacteraceae;Campylobacter;Campylobacter_jejuni;
AP026006.1	54632	circular	Bacteria;Campylobacterota;Epsilonproteobacteria;Campylobacterales;Campylobacteraceae;Campylobacter;Campylobacter_jejuni;
AP026008.1	54628	circular	Bacteria;Campylobacterota;Epsilonproteobacteria;Campylobacterales;Campylobacteraceae;Campylobacter;Campylobacter_jejuni;
AP026010.1	44802	circular	Bacteria;Campylobacterota;Epsilonproteobacteria;Campylobacterales;Campylobacteraceae;Campylobacter;Campylobacter_jejuni;
AP026012.1	44806	circular	Bacteria;Campylobacterota;Epsilonproteobacteria;Campylobacterales;Campylobacteraceae;Campylobacter;Campylobacter_jejuni;
AP026015.1	54730	circular	Bacteria;Campylobacterota;Epsilonproteobacteria;Campylobacterales;Campylobacteraceae;Campylobacter;Campylobacter_jejuni;
AP026066.1	7001	circular	Bacteria;Pseudomonadota;Gammaproteobacteria;Enterobacterales;Erwiniaceae;Buchnera;Buchnera_aphidicola;
AP026067.1	10560	circular	Bacteria;Pseudomonadota;Gammaproteobacteria;Enterobacterales;Erwiniaceae;Buchnera;Buchnera_aphidicola;
AP026385.1	47656	linear	Bacteria;Pseudomonadota;Gammaproteobacteria;Enterobacterales;Enterobacteriaceae;Citrobacter;Citrobacter_braakii;
AP026387.1	4873	circular	Bacteria;Pseudomonadota;Gammaproteobacteria;Enterobacterales;Enterobacteriaceae;Citrobacter;Citrobacter_braakii;
AP026388.1	4085	circular	Bacteria;Pseudomonadota;Gammaproteobacteria;Enterobacterales;Enterobacteriaceae;Citrobacter;Citrobacter_braakii;
AP026389.1	3819	circular	Bacteria;Pseudomonadota;Gammaproteobacteria;Enterobacterales;Enterobacteriaceae;Citrobacter;Citrobacter_braakii;
AP026390.1	2705	circular	Bacteria;Pseudomonadota;Gammaproteobacteria;Enterobacterales;Enterobacteriaceae;Citrobacter;Citrobacter_braakii;
AP026445.1	8237	circular	Bacteria;Campylobacterota;Epsilonproteobacteria;Campylobacterales;Helicobacteraceae;Helicobacter;Helicobacter_pylori;
AP026470.1	1553	circular	Bacteria;Pseudomonadota;Gammaproteobacteria;Enterobacterales;Enterobacteriaceae;Escherichia;Escherichia_coli;
AP026478.1	50585	circular	Bacteria;Pseudomonadota;Gammaproteobacteria;Enterobacterales;Enterobacteriaceae;Escherichia;Escherichia_coli;
AP026481.1	50698	circular	Bacteria;Pseudomonadota;Gammaproteobacteria;Enterobacterales;Enterobacteriaceae;Escherichia;Escherichia_coli;
AP026516.1	49681	circular	Bacteria;Pseudomonadota;Gammaproteobacteria;Enterobacterales;Enterobacteriaceae;Escherichia;Escherichia_coli;
AP026517.1	6668	circular	Bacteria;Pseudomonadota;Gammaproteobacteria;Enterobacterales;Enterobacteriaceae;Escherichia;Escherichia_coli;
AP026520.1	114665	circular	Bacteria;Pseudomonadota;Gammaproteobacteria;Enterobacterales;Enterobacteriaceae;Escherichia;Escherichia_coli;
AP026522.1	49498	circular	Bacteria;Pseudomonadota;Gammaproteobacteria;Enterobacterales;Enterobacteriaceae;Escherichia;Escherichia_coli;
AP026524.1	2310	circular	Bacteria;Pseudomonadota;Gammaproteobacteria;Enterobacterales;Enterobacteriaceae;Escherichia;Escherichia_coli;
AP026537.1	292	circular	Bacteria;Pseudomonadota;Gammaproteobacteria;Enterobacterales;Enterobacteriaceae;Escherichia;Escherichia_coli;
AP026557.1	323648	circular	Bacteria;Pseudomonadota;Gammaproteobacteria;Vibrionales;Vibrionaceae;Vibrio;Vibrio_alginolyticus;
AP026574.1	257732	circular	Bacteria;Bacillota;Bacilli;Lactobacillales;Enterococcaceae;Enterococcus;Enterococcus_faecium;
AP026576.1	63555	circular	Bacteria;Bacillota;Bacilli;Lactobacillales;Enterococcaceae;Enterococcus;Enterococcus_faecium;
AP026577.1	45488	circular	Bacteria;Bacillota;Bacilli;Lactobacillales;Enterococcaceae;Enterococcus;Enterococcus_faecium;
AP026578.1	4376	circular	Bacteria;Bacillota;Bacilli;Lactobacillales;Enterococcaceae;Enterococcus;Enterococcus_faecium;
AP026580.1	241009	circular	Bacteria;Bacillota;Bacilli;Lactobacillales;Enterococcaceae;Enterococcus;Enterococcus_faecium;
AP026581.1	110099	linear	Bacteria;Bacillota;Bacilli;Lactobacillales;Enterococcaceae;Enterococcus;Enterococcus_faecium;
AP026583.1	6031	circular	Bacteria;Bacillota;Bacilli;Lactobacillales;Enterococcaceae;Enterococcus;Enterococcus_faecium;
AP026584.1	2930	circular	Bacteria;Bacillota;Bacilli;Lactobacillales;Enterococcaceae;Enterococcus;Enterococcus_faecium;
AP026585.1	2189	circular	Bacteria;Bacillota;Bacilli;Lactobacillales;Enterococcaceae;Enterococcus;Enterococcus_faecium;
AP026587.1	239520	circular	Bacteria;Bacillota;Bacilli;Lactobacillales;Enterococcaceae;Enterococcus;Enterococcus_faecium;
AP026588.1	88997	linear	Bacteria;Bacillota;Bacilli;Lactobacillales;Enterococcaceae;Enterococcus;Enterococcus_faecium;
AP026590.1	6809	circular	Bacteria;Bacillota;Bacilli;Lactobacillales;Enterococcaceae;Enterococcus;Enterococcus_faecium;
AP026591.1	5995	circular	Bacteria;Bacillota;Bacilli;Lactobacillales;Enterococcaceae;Enterococcus;Enterococcus_faecium;
AP026592.1	2181	circular	Bacteria;Bacillota;Bacilli;Lactobacillales;Enterococcaceae;Enterococcus;Enterococcus_faecium;
AP026594.1	223682	circular	Bacteria;Bacillota;Bacilli;Lactobacillales;Enterococcaceae;Enterococcus;Enterococcus_faecium;
AP026595.1	88998	linear	Bacteria;Bacillota;Bacilli;Lactobacillales;Enterococcaceae;Enterococcus;Enterococcus_faecium;
AP026597.1	6087	circular	Bacteria;Bacillota;Bacilli;Lactobacillales;Enterococcaceae;Enterococcus;Enterococcus_faecium;
AP026599.1	2939	circular	Bacteria;Bacillota;Bacilli;Lactobacillales;Enterococcaceae;Enterococcus;Enterococcus_faecium;
AP026600.1	2177	circular	Bacteria;Bacillota;Bacilli;Lactobacillales;Enterococcaceae;Enterococcus;Enterococcus_faecium;
AP026620.1	63323	circular	Bacteria;Bacillota;Bacilli;Lactobacillales;Enterococcaceae;Enterococcus;Enterococcus_faecium;
AP026622.1	8080	circular	Bacteria;Bacillota;Bacilli;Lactobacillales;Enterococcaceae;Enterococcus;Enterococcus_faecium;
AP026623.1	5072	circular	Bacteria;Bacillota;Bacilli;Lactobacillales;Enterococcaceae;Enterococcus;Enterococcus_faecium;
AP026624.1	4372	circular	Bacteria;Bacillota;Bacilli;Lactobacillales;Enterococcaceae;Enterococcus;Enterococcus_faecium;
AP026626.1	2921	circular	Bacteria;Bacillota;Bacilli;Lactobacillales;Enterococcaceae;Enterococcus;Enterococcus_faecium;
AP026627.1	1931	circular	Bacteria;Bacillota;Bacilli;Lactobacillales;Enterococcaceae;Enterococcus;Enterococcus_faecium;
AP026629.1	165734	circular	Bacteria;Bacillota;Bacilli;Lactobacillales;Enterococcaceae;Enterococcus;Enterococcus_faecium;
AP026630.1	132791	linear	Bacteria;Bacillota;Bacilli;Lactobacillales;Enterococcaceae;Enterococcus;Enterococcus_faecium;
AP026631.1	63476	circular	Bacteria;Bacillota;Bacilli;Lactobacillales;Enterococcaceae;Enterococcus;Enterococcus_faecium;
AP026633.1	228769	circular	Bacteria;Bacillota;Bacilli;Lactobacillales;Enterococcaceae;Enterococcus;Enterococcus_faecium;
AP026634.1	89119	linear	Bacteria;Bacillota;Bacilli;Lactobacillales;Enterococcaceae;Enterococcus;Enterococcus_faecium;
AP026635.1	56385	circular	Bacteria;Bacillota;Bacilli;Lactobacillales;Enterococcaceae;Enterococcus;Enterococcus_faecium;
AP026636.1	33993	circular	Bacteria;Bacillota;Bacilli;Lactobacillales;Enterococcaceae;Enterococcus;Enterococcus_faecium;
AP026637.1	11816	circular	Bacteria;Bacillota;Bacilli;Lactobacillales;Enterococcaceae;Enterococcus;Enterococcus_faecium;
AP026638.1	6158	circular	Bacteria;Bacillota;Bacilli;Lactobacillales;Enterococcaceae;Enterococcus;Enterococcus_faecium;
AP026639.1	4362	circular	Bacteria;Bacillota;Bacilli;Lactobacillales;Enterococcaceae;Enterococcus;Enterococcus_faecium;
AP026640.1	2058	circular	Bacteria;Bacillota;Bacilli;Lactobacillales;Enterococcaceae;Enterococcus;Enterococcus_faecium;
AP026642.1	276002	circular	Bacteria;Bacillota;Bacilli;Lactobacillales;Enterococcaceae;Enterococcus;Enterococcus_faecium;
AP026643.1	89199	linear	Bacteria;Bacillota;Bacilli;Lactobacillales;Enterococcaceae;Enterococcus;Enterococcus_faecium;
AP026644.1	61865	circular	Bacteria;Bacillota;Bacilli;Lactobacillales;Enterococcaceae;Enterococcus;Enterococcus_faecium;
AP026645.1	27725	circular	Bacteria;Bacillota;Bacilli;Lactobacillales;Enterococcaceae;Enterococcus;Enterococcus_faecium;
AP026646.1	6165	circular	Bacteria;Bacillota;Bacilli;Lactobacillales;Enterococcaceae;Enterococcus;Enterococcus_faecium;
AP026648.1	4369	circular	Bacteria;Bacillota;Bacilli;Lactobacillales;Enterococcaceae;Enterococcus;Enterococcus_faecium;
AP026649.1	2989	circular	Bacteria;Bacillota;Bacilli;Lactobacillales;Enterococcaceae;Enterococcus;Enterococcus_faecium;
AP026651.1	356159	circular	Bacteria;Bacillota;Bacilli;Lactobacillales;Enterococcaceae;Enterococcus;Enterococcus_faecium;
AP026652.1	86780	linear	Bacteria;Bacillota;Bacilli;Lactobacillales;Enterococcaceae;Enterococcus;Enterococcus_faecium;
AP026654.1	4825	circular	Bacteria;Bacillota;Bacilli;Lactobacillales;Enterococcaceae;Enterococcus;Enterococcus_faecium;
AP026719.1	73512	circular	Bacteria;Bacillota;Bacilli;Lactobacillales;Enterococcaceae;Enterococcus;Enterococcus_faecalis;
AP026727.1	73501	circular	Bacteria;Bacillota;Bacilli;Lactobacillales;Enterococcaceae;Enterococcus;Enterococcus_faecalis;
AP026730.1	74832	circular	Bacteria;Bacillota;Bacilli;Lactobacillales;Enterococcaceae;Enterococcus;Enterococcus_faecalis;
AP026743.1	74663	circular	Bacteria;Pseudomonadota;Gammaproteobacteria;Enterobacterales;Enterobacteriaceae;Escherichia;Escherichia_coli;
AP026745.1	3788	circular	Bacteria;Pseudomonadota;Gammaproteobacteria;Enterobacterales;Enterobacteriaceae;Escherichia;Escherichia_coli;
AP026750.1	6673	circular	Bacteria;Pseudomonadota;Gammaproteobacteria;Enterobacterales;Enterobacteriaceae;Escherichia;Escherichia_coli;
AP026757.1	40938	circular	Bacteria;Pseudomonadota;Gammaproteobacteria;Enterobacterales;Enterobacteriaceae;Escherichia;Escherichia_coli;
AP026760.1	75499	circular	Bacteria;Pseudomonadota;Gammaproteobacteria;Enterobacterales;Enterobacteriaceae;Escherichia;Escherichia_coli;
AP026799.1	3292	circular	Bacteria;Actinomycetota;Actinomycetes;Bifidobacteriales;Bifidobacteriaceae;Bifidobacterium;Bifidobacterium_sp._Kim37-2;
AP026805.1	67592	circular	Bacteria;Bacillota;Clostridia;Eubacteriales;Clostridiaceae;Clostridium;Clostridium_tetani;
AP026807.1	61222	circular	Bacteria;Bacillota;Clostridia;Eubacteriales;Clostridiaceae;Clostridium;Clostridium_tetani;
AP026810.1	51785	circular	Bacteria;Bacillota;Clostridia;Eubacteriales;Clostridiaceae;Clostridium;Clostridium_tetani;
AP026812.1	68022	circular	Bacteria;Bacillota;Clostridia;Eubacteriales;Clostridiaceae;Clostridium;Clostridium_tetani;
AP026813.1	138965	circular	Bacteria;Bacillota;Clostridia;Eubacteriales;Clostridiaceae;Clostridium;Clostridium_tetani;
AP026815.1	94849	circular	Bacteria;Bacillota;Clostridia;Eubacteriales;Clostridiaceae;Clostridium;Clostridium_tetani;
AP026819.1	58128	circular	Bacteria;Bacillota;Clostridia;Eubacteriales;Clostridiaceae;Clostridium;Clostridium_tetani;
AP026820.1	45581	circular	Bacteria;Bacillota;Clostridia;Eubacteriales;Clostridiaceae;Clostridium;Clostridium_tetani;
AP026822.1	66005	circular	Bacteria;Bacillota;Clostridia;Eubacteriales;Clostridiaceae;Clostridium;Clostridium_tetani;
AP026824.1	112887	circular	Bacteria;Bacillota;Clostridia;Eubacteriales;Clostridiaceae;Clostridium;Clostridium_tetani;
AP026904.1	237635	linear	Bacteria;Pseudomonadota;Gammaproteobacteria;Enterobacterales;Enterobacteriaceae;Escherichia;Escherichia_coli;
AP026906.1	17111	linear	Bacteria;Pseudomonadota;Gammaproteobacteria;Enterobacterales;Enterobacteriaceae;Escherichia;Escherichia_coli;
AP026943.1	108861	circular	Bacteria;Pseudomonadota;Gammaproteobacteria;Enterobacterales;Enterobacteriaceae;Citrobacter;Citrobacter_freundii;
AP027245.1	30872	circular	Bacteria;Bacteroidota;Bacteroidia;Bacteroidales;Bacteroidaceae;Bacteroides;Bacteroides_finegoldii;Bacteroides_finegoldii_DSM_17565
AP027409.1	48865	circular	Bacteria;Pseudomonadota;Gammaproteobacteria;Enterobacterales;Enterobacteriaceae;Escherichia;Escherichia_coli;
AP027410.1	60712	circular	Bacteria;Pseudomonadota;Gammaproteobacteria;Enterobacterales;Enterobacteriaceae;Escherichia;Escherichia_coli;
AP027447.1	72615	circular	Bacteria;Pseudomonadota;Gammaproteobacteria;Enterobacterales;Enterobacteriaceae;Escherichia;Escherichia_coli;
AP027449.1	94528	circular	Bacteria;Pseudomonadota;Gammaproteobacteria;Enterobacterales;Enterobacteriaceae;Escherichia;Escherichia_coli;
AP027451.1	15396	circular	Bacteria;Pseudomonadota;Gammaproteobacteria;Enterobacterales;Enterobacteriaceae;Escherichia;Escherichia_coli;
AP028112.1	5386	circular	Bacteria;Pseudomonadota;Gammaproteobacteria;Enterobacterales;Hafniaceae;Edwardsiella;Edwardsiella_ictaluri;
AP028114.1	1329	circular	Bacteria;Pseudomonadota;Gammaproteobacteria;Enterobacterales;Hafniaceae;Edwardsiella;Edwardsiella_ictaluri;
AP028117.1	5386	circular	Bacteria;Pseudomonadota;Gammaproteobacteria;Enterobacterales;Hafniaceae;Edwardsiella;Edwardsiella_ictaluri;
AP028118.1	3950	circular	Bacteria;Pseudomonadota;Gammaproteobacteria;Enterobacterales;Hafniaceae;Edwardsiella;Edwardsiella_ictaluri;
AP028120.1	6512	circular	Bacteria;Pseudomonadota;Gammaproteobacteria;Enterobacterales;Hafniaceae;Edwardsiella;Edwardsiella_ictaluri;
AP028121.1	5386	circular	Bacteria;Pseudomonadota;Gammaproteobacteria;Enterobacterales;Hafniaceae;Edwardsiella;Edwardsiella_ictaluri;
AP028339.1	103362	circular	Bacteria;Campylobacterota;Epsilonproteobacteria;Campylobacterales;Campylobacteraceae;Campylobacter;Campylobacter_coli;
AP028343.1	45331	circular	Bacteria;Campylobacterota;Epsilonproteobacteria;Campylobacterales;Campylobacteraceae;Campylobacter;Campylobacter_jejuni;
AP028347.1	43592	circular	Bacteria;Campylobacterota;Epsilonproteobacteria;Campylobacterales;Campylobacteraceae;Campylobacter;Campylobacter_jejuni;
AP028349.1	47341	circular	Bacteria;Campylobacterota;Epsilonproteobacteria;Campylobacterales;Campylobacteraceae;Campylobacter;Campylobacter_jejuni;
AP028354.1	40882	circular	Bacteria;Campylobacterota;Epsilonproteobacteria;Campylobacterales;Campylobacteraceae;Campylobacter;Campylobacter_jejuni;
AP028356.1	45732	circular	Bacteria;Campylobacterota;Epsilonproteobacteria;Campylobacterales;Campylobacteraceae;Campylobacter;Campylobacter_jejuni;
AP028366.1	87271	circular	Bacteria;Campylobacterota;Epsilonproteobacteria;Campylobacterales;Campylobacteraceae;Campylobacter;Campylobacter_jejuni;
AP028368.1	46295	circular	Bacteria;Campylobacterota;Epsilonproteobacteria;Campylobacterales;Campylobacteraceae;Campylobacter;Campylobacter_jejuni;
AP028375.1	47498	circular	Bacteria;Campylobacterota;Epsilonproteobacteria;Campylobacterales;Campylobacteraceae;Campylobacter;Campylobacter_jejuni;
AP028377.1	89402	circular	Bacteria;Campylobacterota;Epsilonproteobacteria;Campylobacterales;Campylobacteraceae;Campylobacter;Campylobacter_jejuni;
AP028379.1	46019	circular	Bacteria;Campylobacterota;Epsilonproteobacteria;Campylobacterales;Campylobacteraceae;Campylobacter;Campylobacter_lari;
AP028389.1	31643	circular	Bacteria;Campylobacterota;Epsilonproteobacteria;Campylobacterales;Campylobacteraceae;Campylobacter;Campylobacter_jejuni;
AP028391.1	39148	circular	Bacteria;Campylobacterota;Epsilonproteobacteria;Campylobacterales;Campylobacteraceae;Campylobacter;Campylobacter_jejuni;
AP028394.1	47442	circular	Bacteria;Campylobacterota;Epsilonproteobacteria;Campylobacterales;Campylobacteraceae;Campylobacter;Campylobacter_jejuni;
AP028400.1	154240	circular	Bacteria;Campylobacterota;Epsilonproteobacteria;Campylobacterales;Campylobacteraceae;Campylobacter;Campylobacter_jejuni;
AP028403.1	54765	circular	Bacteria;Campylobacterota;Epsilonproteobacteria;Campylobacterales;Campylobacteraceae;Campylobacter;Campylobacter_jejuni;
AP028405.1	53140	circular	Bacteria;Campylobacterota;Epsilonproteobacteria;Campylobacterales;Campylobacteraceae;Campylobacter;Campylobacter_coli;
AP028406.1	40237	circular	Bacteria;Campylobacterota;Epsilonproteobacteria;Campylobacterales;Campylobacteraceae;Campylobacter;Campylobacter_coli;
AP028410.1	43256	circular	Bacteria;Campylobacterota;Epsilonproteobacteria;Campylobacterales;Campylobacteraceae;Campylobacter;Campylobacter_coli;
AP028411.1	31232	circular	Bacteria;Campylobacterota;Epsilonproteobacteria;Campylobacterales;Campylobacteraceae;Campylobacter;Campylobacter_coli;
AP028417.1	75806	circular	Bacteria;Bacillota;Bacilli;Lactobacillales;Enterococcaceae;Enterococcus;Enterococcus_faecium;
AP028418.1	6303	circular	Bacteria;Bacillota;Bacilli;Lactobacillales;Enterococcaceae;Enterococcus;Enterococcus_faecium;
AP028468.1	4809	circular	Bacteria;Pseudomonadota;Gammaproteobacteria;Enterobacterales;Yersiniaceae;Serratia;Serratia_marcescens;
AP028469.1	4261	circular	Bacteria;Pseudomonadota;Gammaproteobacteria;Enterobacterales;Yersiniaceae;Serratia;Serratia_marcescens;
AP028470.1	3356	circular	Bacteria;Pseudomonadota;Gammaproteobacteria;Enterobacterales;Yersiniaceae;Serratia;Serratia_marcescens;
AP028471.1	3223	circular	Bacteria;Pseudomonadota;Gammaproteobacteria;Enterobacterales;Yersiniaceae;Serratia;Serratia_marcescens;
AP028475.1	5280	circular	Bacteria;Pseudomonadota;Gammaproteobacteria;Enterobacterales;Yersiniaceae;Serratia;Serratia_marcescens;
AP028477.1	59610	circular	Bacteria;Pseudomonadota;Gammaproteobacteria;Enterobacterales;Yersiniaceae;Serratia;Serratia_marcescens;
AP028479.1	84294	circular	Bacteria;Pseudomonadota;Gammaproteobacteria;Enterobacterales;Yersiniaceae;Serratia;Serratia_marcescens;
AP028482.1	88672	circular	Bacteria;Pseudomonadota;Gammaproteobacteria;Enterobacterales;Yersiniaceae;Serratia;Serratia_marcescens;
AP028486.1	51361	circular	Bacteria;Pseudomonadota;Gammaproteobacteria;Enterobacterales;Yersiniaceae;Serratia;Serratia_marcescens;
AP028489.1	3223	circular	Bacteria;Pseudomonadota;Gammaproteobacteria;Enterobacterales;Yersiniaceae;Serratia;Serratia_marcescens;
AP028496.1	95195	circular	Bacteria;Pseudomonadota;Gammaproteobacteria;Enterobacterales;Yersiniaceae;Serratia;Serratia_marcescens;
AP028498.1	107210	circular	Bacteria;Pseudomonadota;Gammaproteobacteria;Enterobacterales;Yersiniaceae;Serratia;Serratia_marcescens;
AP028504.1	5323	circular	Bacteria;Pseudomonadota;Gammaproteobacteria;Enterobacterales;Yersiniaceae;Serratia;Serratia_marcescens;
AP028509.1	39642	circular	Bacteria;Pseudomonadota;Gammaproteobacteria;Enterobacterales;Yersiniaceae;Serratia;Serratia_marcescens;
AP028515.1	123916	circular	Bacteria;Pseudomonadota;Gammaproteobacteria;Enterobacterales;Yersiniaceae;Serratia;Serratia_marcescens;
AP028521.1	62927	circular	Bacteria;Pseudomonadota;Gammaproteobacteria;Enterobacterales;Yersiniaceae;Serratia;Serratia_marcescens;
AP028524.1	51133	circular	Bacteria;Pseudomonadota;Gammaproteobacteria;Enterobacterales;Yersiniaceae;Serratia;Serratia_marcescens;
AP028527.1	43138	linear	Bacteria;Pseudomonadota;Gammaproteobacteria;Enterobacterales;Yersiniaceae;Serratia;Serratia_marcescens;
AP028532.1	3223	circular	Bacteria;Pseudomonadota;Gammaproteobacteria;Enterobacterales;Yersiniaceae;Serratia;Serratia_marcescens;
AP028538.1	4419	circular	Bacteria;Pseudomonadota;Gammaproteobacteria;Enterobacterales;Yersiniaceae;Serratia;Serratia_marcescens;
AP028541.1	4836	circular	Bacteria;Pseudomonadota;Gammaproteobacteria;Enterobacterales;Yersiniaceae;Serratia;Serratia_marcescens;
AP028542.1	2494	circular	Bacteria;Pseudomonadota;Gammaproteobacteria;Enterobacterales;Yersiniaceae;Serratia;Serratia_marcescens;
AP028546.1	73038	circular	Bacteria;Pseudomonadota;Gammaproteobacteria;Enterobacterales;Yersiniaceae;Serratia;Serratia_marcescens;
AP028552.1	4938	circular	Bacteria;Pseudomonadota;Gammaproteobacteria;Enterobacterales;Yersiniaceae;Serratia;Serratia_marcescens;
AP028566.1	36524	linear	Bacteria;Pseudomonadota;Gammaproteobacteria;Enterobacterales;Yersiniaceae;Serratia;Serratia_marcescens;
AP028567.1	5111	circular	Bacteria;Pseudomonadota;Gammaproteobacteria;Enterobacterales;Yersiniaceae;Serratia;Serratia_marcescens;
AP028568.1	4938	circular	Bacteria;Pseudomonadota;Gammaproteobacteria;Enterobacterales;Yersiniaceae;Serratia;Serratia_marcescens;
AP028570.1	3223	circular	Bacteria;Pseudomonadota;Gammaproteobacteria;Enterobacterales;Yersiniaceae;Serratia;Serratia_marcescens;
AP028572.1	4678	circular	Bacteria;Pseudomonadota;Gammaproteobacteria;Enterobacterales;Yersiniaceae;Serratia;Serratia_marcescens;
AP028573.1	3223	circular	Bacteria;Pseudomonadota;Gammaproteobacteria;Enterobacterales;Yersiniaceae;Serratia;Serratia_marcescens;
AP028591.1	18304	circular	Bacteria;Pseudomonadota;Gammaproteobacteria;Enterobacterales;Yersiniaceae;Serratia;Serratia_marcescens;
AP028593.1	101487	circular	Bacteria;Pseudomonadota;Gammaproteobacteria;Enterobacterales;Yersiniaceae;Serratia;Serratia_marcescens;
AP028600.1	109728	circular	Bacteria;Pseudomonadota;Gammaproteobacteria;Enterobacterales;Yersiniaceae;Serratia;Serratia_marcescens;
AP028612.1	3133	circular	Bacteria;Bacillota;Bacilli;Lactobacillales;Streptococcaceae;Streptococcus;Streptococcus_pneumoniae;
AP028813.1	45970	circular	Bacteria;Pseudomonadota;Gammaproteobacteria;Enterobacterales;Enterobacteriaceae;Escherichia;Escherichia_fergusonii;
AP028820.1	58897	circular	Bacteria;Pseudomonadota;Gammaproteobacteria;Enterobacterales;Enterobacteriaceae;Escherichia;Escherichia_fergusonii;
AP028821.1	46120	circular	Bacteria;Pseudomonadota;Gammaproteobacteria;Enterobacterales;Enterobacteriaceae;Escherichia;Escherichia_fergusonii;
AP028826.1	51192	circular	Bacteria;Pseudomonadota;Gammaproteobacteria;Enterobacterales;Enterobacteriaceae;Escherichia;Escherichia_fergusonii;
AP028831.1	51191	circular	Bacteria;Pseudomonadota;Gammaproteobacteria;Enterobacterales;Enterobacteriaceae;Escherichia;Escherichia_fergusonii;
AP028836.1	53641	circular	Bacteria;Pseudomonadota;Gammaproteobacteria;Enterobacterales;Enterobacteriaceae;Escherichia;Escherichia_fergusonii;
AP028857.1	48766	circular	Bacteria;Pseudomonadota;Gammaproteobacteria;Enterobacterales;Enterobacteriaceae;Escherichia;Escherichia_fergusonii;
AP028868.1	2784	circular	Bacteria;Bacteroidota;Bacteroidia;Bacteroidales;Dysgonomonadaceae;Dysgonomonas;Dysgonomonas_capnocytophagoides;
AP028870.1	63152	circular	Bacteria;Pseudomonadota;Gammaproteobacteria;Enterobacterales;Enterobacteriaceae;Escherichia;Escherichia_coli;
AP028871.1	151726	circular	Bacteria;Pseudomonadota;Gammaproteobacteria;Enterobacterales;Enterobacteriaceae;Escherichia;Escherichia_coli;
AP028873.1	59260	circular	Bacteria;Pseudomonadota;Gammaproteobacteria;Enterobacterales;Enterobacteriaceae;Escherichia;Escherichia_coli;
AP028879.1	69655	circular	Bacteria;Pseudomonadota;Gammaproteobacteria;Pseudomonadales;Marinobacteraceae;Marinobacter;Marinobacter_nanhaiticus;Marinobacter_nanhaiticus_D15-8W
AP028966.1	20109	circular	Bacteria;Bacillota;Bacilli;Bacillales;Bacillaceae;Bacillus;Bacillus_subtilis;
AP028969.1	502301	circular	Bacteria;Pseudomonadota;Gammaproteobacteria;Enterobacterales;Yersiniaceae;Yersinia;Yersinia_pseudotuberculosis;
AP028985.1	49750	circular	Bacteria;Pseudomonadota;Gammaproteobacteria;Enterobacterales;Hafniaceae;Edwardsiella;Edwardsiella_anguillarum;
AWQW01000318.1	15813	linear	Bacteria;Actinomycetota;Actinomycetes;Kitasatosporales;Streptomycetaceae;Streptomyces;Streptomyces_niveus;Streptomyces_niveus_NCIMB_11891
AY027524.1	22437	circular	Bacteria;Actinomycetota;Actinomycetes;Frankiales;Frankiaceae;Frankia;Frankia_torreyi;
AY123047.1	2825	circular	Bacteria;Pseudomonadota;Gammaproteobacteria;Enterobacterales;Erwiniaceae;Erwinia;Erwinia_amylovora;Erwinia_amylovora_ATCC_BAA-2158
CM001901.1	4106	circular	Bacteria;Pseudomonadota;Gammaproteobacteria;Xanthomonadales;Xanthomonadaceae;Xanthomonas;Xanthomonas_campestris;Xanthomonas_campestris_pv._campestris_str._CN16
CM001903.1	1226	circular	Bacteria;Pseudomonadota;Gammaproteobacteria;Xanthomonadales;Xanthomonadaceae;Xanthomonas;Xanthomonas_campestris;Xanthomonas_campestris_pv._campestris_str._CN16
CP000055.1	39263	circular	Bacteria;Pseudomonadota;Alphaproteobacteria;Rickettsiales;Rickettsiaceae;Rickettsia;Rickettsia_felis;Rickettsia_felis_URRWXCal2
CP000522.1	13408	circular	Bacteria;Pseudomonadota;Gammaproteobacteria;Moraxellales;Moraxellaceae;Acinetobacter;Acinetobacter_baumannii;Acinetobacter_baumannii_ATCC_17978
CP000579.1	122606	circular	Bacteria;Pseudomonadota;Alphaproteobacteria;Rhodobacterales;Paracoccaceae;Cereibacter;Cereibacter_sphaeroides;Cereibacter_sphaeroides_ATCC_17029
CP000619.1	226679	circular	Bacteria;Pseudomonadota;Betaproteobacteria;Burkholderiales;Burkholderiaceae;Burkholderia;Burkholderia_vietnamiensis;Burkholderia_vietnamiensis_G4
CP000620.1	107231	circular	Bacteria;Pseudomonadota;Betaproteobacteria;Burkholderiales;Burkholderiaceae;Burkholderia;Burkholderia_vietnamiensis;Burkholderia_vietnamiensis_G4
CP000621.1	88096	circular	Bacteria;Pseudomonadota;Betaproteobacteria;Burkholderiales;Burkholderiaceae;Burkholderia;Burkholderia_vietnamiensis;Burkholderia_vietnamiensis_G4
CP000700.1	310228	circular	Bacteria;Pseudomonadota;Alphaproteobacteria;Sphingomonadales;Sphingomonadaceae;Rhizorhabdus;Rhizorhabdus_wittichii;Rhizorhabdus_wittichii_RW1
CP000782.1	316164	circular	Bacteria;Pseudomonadota;Alphaproteobacteria;Hyphomicrobiales;Xanthobacteraceae;Xanthobacter;Xanthobacter_autotrophicus;Xanthobacter_autotrophicus_Py2
CP000876.1	339639	circular	Bacteria;Chloroflexota;Chloroflexia;Herpetosiphonales;Herpetosiphonaceae;Herpetosiphon;Herpetosiphon_aurantiacus;Herpetosiphon_aurantiacus_DSM_785
CP000877.1	99204	circular	Bacteria;Chloroflexota;Chloroflexia;Herpetosiphonales;Herpetosiphonaceae;Herpetosiphon;Herpetosiphon_aurantiacus;Herpetosiphon_aurantiacus_DSM_785
CP000978.1	15049	linear	Bacteria;Spirochaetota;Spirochaetia;Spirochaetales;Borreliaceae;Borrelia;Borrelia_duttonii;Borrelia_duttonii_Ly
CP000979.1	163884	linear	Bacteria;Spirochaetota;Spirochaetia;Spirochaetales;Borreliaceae;Borrelia;Borrelia_duttonii;Borrelia_duttonii_Ly
CP000983.1	27476	circular	Bacteria;Spirochaetota;Spirochaetia;Spirochaetales;Borreliaceae;Borrelia;Borrelia_duttonii;Borrelia_duttonii_Ly
CP000984.1	28343	linear	Bacteria;Spirochaetota;Spirochaetia;Spirochaetales;Borreliaceae;Borrelia;Borrelia_duttonii;Borrelia_duttonii_Ly
CP000985.1	35286	linear	Bacteria;Spirochaetota;Spirochaetia;Spirochaetales;Borreliaceae;Borrelia;Borrelia_duttonii;Borrelia_duttonii_Ly
CP000987.1	40353	linear	Bacteria;Spirochaetota;Spirochaetia;Spirochaetales;Borreliaceae;Borrelia;Borrelia_duttonii;Borrelia_duttonii_Ly
CP000989.1	42153	linear	Bacteria;Spirochaetota;Spirochaetia;Spirochaetales;Borreliaceae;Borrelia;Borrelia_duttonii;Borrelia_duttonii_Ly
CP000990.1	66407	linear	Bacteria;Spirochaetota;Spirochaetia;Spirochaetales;Borreliaceae;Borrelia;Borrelia_duttonii;Borrelia_duttonii_Ly
CP000991.1	31021	linear	Bacteria;Spirochaetota;Spirochaetia;Spirochaetales;Borreliaceae;Borrelia;Borrelia_duttonii;Borrelia_duttonii_Ly
CP000992.1	31663	linear	Bacteria;Spirochaetota;Spirochaetia;Spirochaetales;Borreliaceae;Borrelia;Borrelia_duttonii;Borrelia_duttonii_Ly
CP001057.1	47642	circular	Bacteria;Bacillota;Clostridia;Eubacteriales;Clostridiaceae;Clostridium;Clostridium_botulinum;Clostridium_botulinum_B_str._Eklund_17B_(NRP)
CP001180.1	45173	circular	Bacteria;Bacillota;Bacilli;Bacillales;Bacillaceae;Bacillus;Bacillus_cereus;Bacillus_cereus_AH187
CP001181.1	3091	circular	Bacteria;Bacillota;Bacilli;Bacillales;Bacillaceae;Bacillus;Bacillus_cereus;Bacillus_cereus_AH187
CP001770.1	189452	circular	Bacteria;Bacteroidota;Cytophagia;Cytophagales;Cytophagaceae;Spirosoma;Spirosoma_linguale;Spirosoma_linguale_DSM_74
CP001771.1	146936	circular	Bacteria;Bacteroidota;Cytophagia;Cytophagales;Cytophagaceae;Spirosoma;Spirosoma_linguale;Spirosoma_linguale_DSM_74
CP001773.1	9965	circular	Bacteria;Bacteroidota;Cytophagia;Cytophagales;Cytophagaceae;Spirosoma;Spirosoma_linguale;Spirosoma_linguale_DSM_74
CP001774.1	8651	circular	Bacteria;Bacteroidota;Cytophagia;Cytophagales;Cytophagaceae;Spirosoma;Spirosoma_linguale;Spirosoma_linguale_DSM_74
CP001775.1	7683	circular	Bacteria;Bacteroidota;Cytophagia;Cytophagales;Cytophagaceae;Spirosoma;Spirosoma_linguale;Spirosoma_linguale_DSM_74
CP001776.1	7308	circular	Bacteria;Bacteroidota;Cytophagia;Cytophagales;Cytophagaceae;Spirosoma;Spirosoma_linguale;Spirosoma_linguale_DSM_74
CP001777.1	6072	circular	Bacteria;Bacteroidota;Cytophagia;Cytophagales;Cytophagaceae;Spirosoma;Spirosoma_linguale;Spirosoma_linguale_DSM_74
CP002030.1	44084	circular	Bacteria;Campylobacterota;Epsilonproteobacteria;Campylobacterales;Campylobacteraceae;Campylobacter;Campylobacter_jejuni;Campylobacter_jejuni_subsp._jejuni_ICDCCJ07001
CP002155.1	44194	circular	Bacteria;Pseudomonadota;Gammaproteobacteria;Enterobacterales;Hafniaceae;Edwardsiella;Edwardsiella_tarda;Edwardsiella_tarda_FL6-60
CP002166.1	26180	circular	Bacteria;Pseudomonadota;Gammaproteobacteria;Xanthomonadales;Xanthomonadaceae;Xylella;Xylella_fastidiosa;Xylella_fastidiosa_subsp._fastidiosa_GB514
CP002509.1	187880	circular	Bacteria;Bacillota;Bacilli;Bacillales;Bacillaceae;Bacillus;Bacillus_thuringiensis;Bacillus_thuringiensis_serovar_finitimus_YBT-020
CP002510.1	139013	circular	Bacteria;Bacillota;Bacilli;Bacillales;Bacillaceae;Bacillus;Bacillus_thuringiensis;Bacillus_thuringiensis_serovar_finitimus_YBT-020
CP002523.1	8731	circular	Bacteria;Pseudomonadota;Gammaproteobacteria;Moraxellales;Moraxellaceae;Acinetobacter;Acinetobacter_baumannii;Acinetobacter_baumannii_TCDC-AB0715
CP002934.1	26539	circular	Bacteria;Spirochaetota;Spirochaetia;Spirochaetales;Borreliaceae;Borreliella;Borreliella_afzelii;Borreliella_afzelii_PKo
CP002935.1	30718	circular	Bacteria;Spirochaetota;Spirochaetia;Spirochaetales;Borreliaceae;Borreliella;Borreliella_afzelii;Borreliella_afzelii_PKo
CP002936.1	30065	circular	Bacteria;Spirochaetota;Spirochaetia;Spirochaetales;Borreliaceae;Borreliella;Borreliella_afzelii;Borreliella_afzelii_PKo
CP002937.1	30000	circular	Bacteria;Spirochaetota;Spirochaetia;Spirochaetales;Borreliaceae;Borreliella;Borreliella_afzelii;Borreliella_afzelii_PKo
CP002938.1	31118	circular	Bacteria;Spirochaetota;Spirochaetia;Spirochaetales;Borreliaceae;Borreliella;Borreliella_afzelii;Borreliella_afzelii_PKo
CP002939.1	30949	circular	Bacteria;Spirochaetota;Spirochaetia;Spirochaetales;Borreliaceae;Borreliella;Borreliella_afzelii;Borreliella_afzelii_PKo
CP002940.1	25262	circular	Bacteria;Spirochaetota;Spirochaetia;Spirochaetales;Borreliaceae;Borreliella;Borreliella_afzelii;Borreliella_afzelii_PKo
CP002941.1	29421	circular	Bacteria;Spirochaetota;Spirochaetia;Spirochaetales;Borreliaceae;Borreliella;Borreliella_afzelii;Borreliella_afzelii_PKo
CP002942.1	24675	linear	Bacteria;Spirochaetota;Spirochaetia;Spirochaetales;Borreliaceae;Borreliella;Borreliella_afzelii;Borreliella_afzelii_PKo
CP002944.1	22901	linear	Bacteria;Spirochaetota;Spirochaetia;Spirochaetales;Borreliaceae;Borreliella;Borreliella_afzelii;Borreliella_afzelii_PKo
CP002945.1	22449	linear	Bacteria;Spirochaetota;Spirochaetia;Spirochaetales;Borreliaceae;Borreliella;Borreliella_afzelii;Borreliella_afzelii_PKo
CP002946.1	27239	linear	Bacteria;Spirochaetota;Spirochaetia;Spirochaetales;Borreliaceae;Borreliella;Borreliella_afzelii;Borreliella_afzelii_PKo
CP002947.1	20715	linear	Bacteria;Spirochaetota;Spirochaetia;Spirochaetales;Borreliaceae;Borreliella;Borreliella_afzelii;Borreliella_afzelii_PKo
CP002948.1	30180	linear	Bacteria;Spirochaetota;Spirochaetia;Spirochaetales;Borreliaceae;Borreliella;Borreliella_afzelii;Borreliella_afzelii_PKo
CP002949.1	33903	linear	Bacteria;Spirochaetota;Spirochaetia;Spirochaetales;Borreliaceae;Borreliella;Borreliella_afzelii;Borreliella_afzelii_PKo
CP003042.1	56977	circular	Bacteria;Pseudomonadota;Gammaproteobacteria;Pseudomonadales;Pseudomonadaceae;Pseudomonas;Pseudomonas_fluorescens;Pseudomonas_fluorescens_A506
CP003180.1	84933	circular	Bacteria;Bacillota;Clostridia;Eubacteriales;Clostridiales_Family_XVII._Incertae_Sedis;Sulfobacillus;Sulfobacillus_acidophilus;Sulfobacillus_acidophilus_DSM_10332
CP003296.1	19829	circular	Bacteria;Bacillota;Bacilli;Lactobacillales;Streptococcaceae;Streptococcus;Streptococcus_infantarius;Streptococcus_infantarius_subsp._infantarius_CJ18
CP003352.1	56520	circular	Bacteria;Bacillota;Bacilli;Lactobacillales;Enterococcaceae;Enterococcus;Enterococcus_faecium;Enterococcus_faecium_Aus0004
CP003354.1	4119	circular	Bacteria;Bacillota;Bacilli;Lactobacillales;Enterococcaceae;Enterococcus;Enterococcus_faecium;Enterococcus_faecium_Aus0004
CP003404.1	570951	circular	Bacteria;Pseudomonadota;Gammaproteobacteria;Enterobacterales;Yersiniaceae;Rahnella;Rahnella_aquatilis;Rahnella_aquatilis_HX2
CP003420.1	22406	circular	Bacteria;Campylobacterota;Epsilonproteobacteria;Campylobacterales;Helicobacteraceae;Helicobacter;Helicobacter_pylori;Helicobacter_pylori_XZ274
CP003669.1	4374	circular	Bacteria;Bacillota;Bacilli;Bacillales;Staphylococcaceae;Staphylococcus;Staphylococcus_warneri;Staphylococcus_warneri_SG1
CP003670.1	13186	not-set	Bacteria;Bacillota;Bacilli;Bacillales;Staphylococcaceae;Staphylococcus;Staphylococcus_warneri;Staphylococcus_warneri_SG1
CP003671.1	8232	not-set	Bacteria;Bacillota;Bacilli;Bacillales;Staphylococcaceae;Staphylococcus;Staphylococcus_warneri;Staphylococcus_warneri_SG1
CP003672.1	3352	not-set	Bacteria;Bacillota;Bacilli;Bacillales;Staphylococcaceae;Staphylococcus;Staphylococcus_warneri;Staphylococcus_warneri_SG1
CP003673.1	19866	not-set	Bacteria;Bacillota;Bacilli;Bacillales;Staphylococcaceae;Staphylococcus;Staphylococcus_warneri;Staphylococcus_warneri_SG1
CP003674.1	16515	not-set	Bacteria;Bacillota;Bacilli;Bacillales;Staphylococcaceae;Staphylococcus;Staphylococcus_warneri;Staphylococcus_warneri_SG1
CP003675.1	6212	not-set	Bacteria;Bacillota;Bacilli;Bacillales;Staphylococcaceae;Staphylococcus;Staphylococcus_warneri;Staphylococcus_warneri_SG1
CP003676.1	2937	not-set	Bacteria;Bacillota;Bacilli;Bacillales;Staphylococcaceae;Staphylococcus;Staphylococcus_warneri;Staphylococcus_warneri_SG1
CP003688.1	7826	circular	Bacteria;Bacillota;Bacilli;Bacillales;Bacillaceae;Bacillus;Bacillus_thuringiensis;Bacillus_thuringiensis_MC28
CP003689.1	54484	circular	Bacteria;Bacillota;Bacilli;Bacillales;Bacillaceae;Bacillus;Bacillus_thuringiensis;Bacillus_thuringiensis_MC28
CP003690.1	95433	circular	Bacteria;Bacillota;Bacilli;Bacillales;Bacillaceae;Bacillus;Bacillus_thuringiensis;Bacillus_thuringiensis_MC28
CP003691.1	183210	circular	Bacteria;Bacillota;Bacilli;Bacillales;Bacillaceae;Bacillus;Bacillus_thuringiensis;Bacillus_thuringiensis_MC28
CP003692.1	189702	circular	Bacteria;Bacillota;Bacilli;Bacillales;Bacillaceae;Bacillus;Bacillus_thuringiensis;Bacillus_thuringiensis_MC28
CP003693.1	319710	circular	Bacteria;Bacillota;Bacilli;Bacillales;Bacillaceae;Bacillus;Bacillus_thuringiensis;Bacillus_thuringiensis_MC28
CP003694.1	429674	circular	Bacteria;Bacillota;Bacilli;Bacillales;Bacillaceae;Bacillus;Bacillus_thuringiensis;Bacillus_thuringiensis_MC28
CP003722.1	73285	circular	Bacteria;Actinomycetota;Actinomycetes;Kitasatosporales;Streptomycetaceae;Streptomyces;Streptomyces_hygroscopicus;Streptomyces_hygroscopicus_subsp._jinggangensis_TL01
CP003749.1	40993	circular	Bacteria;Bacillota;Bacilli;Bacillales;Bacillaceae;Bacillus;Bacillus_cereus;Bacillus_cereus_FRI-35
CP003750.1	36273	circular	Bacteria;Bacillota;Bacilli;Bacillales;Bacillaceae;Bacillus;Bacillus_cereus;Bacillus_cereus_FRI-35
CP003813.1	7552	circular	Bacteria;Chlamydiota;Chlamydiia;Chlamydiales;Chlamydiaceae;Chlamydia;Chlamydia_psittaci;Chlamydia_psittaci_CP3
CP003927.1	213808	circular	Bacteria;Pseudomonadota;Alphaproteobacteria;Rhodospirillales;Acetobacteraceae;Gluconobacter;Gluconobacter_oxydans;Gluconobacter_oxydans_H24
CP003951.1	97588	circular	Bacteria;Actinomycetota;Actinomycetes;Mycobacteriales;Nocardiaceae;Rhodococcus;Rhodococcus_opacus;Rhodococcus_opacus_PD630
CP003952.1	82420	linear	Bacteria;Actinomycetota;Actinomycetes;Mycobacteriales;Nocardiaceae;Rhodococcus;Rhodococcus_opacus;Rhodococcus_opacus_PD630
CP003953.1	62932	linear	Bacteria;Actinomycetota;Actinomycetes;Mycobacteriales;Nocardiaceae;Rhodococcus;Rhodococcus_opacus;Rhodococcus_opacus_PD630
CP003954.1	95987	linear	Bacteria;Actinomycetota;Actinomycetes;Mycobacteriales;Nocardiaceae;Rhodococcus;Rhodococcus_opacus;Rhodococcus_opacus_PD630
CP003955.1	45950	linear	Bacteria;Actinomycetota;Actinomycetes;Mycobacteriales;Nocardiaceae;Rhodococcus;Rhodococcus_opacus;Rhodococcus_opacus_PD630
CP003956.1	37095	linear	Bacteria;Actinomycetota;Actinomycetes;Mycobacteriales;Nocardiaceae;Rhodococcus;Rhodococcus_opacus;Rhodococcus_opacus_PD630
CP003957.1	158587	linear	Bacteria;Actinomycetota;Actinomycetes;Mycobacteriales;Nocardiaceae;Rhodococcus;Rhodococcus_opacus;Rhodococcus_opacus_PD630
CP003958.1	39302	linear	Bacteria;Actinomycetota;Actinomycetes;Mycobacteriales;Nocardiaceae;Rhodococcus;Rhodococcus_opacus;Rhodococcus_opacus_PD630
CP003983.1	744	circular	Bacteria;Pseudomonadota;Betaproteobacteria;;;Candidatus_Tremblaya;Candidatus_Tremblaya_phenacola;Candidatus_Tremblaya_phenacola_PAVE
CP004059.1	11067	circular	Bacteria;Pseudomonadota;Gammaproteobacteria;Enterobacterales;Enterobacteriaceae;Salmonella;Salmonella_enterica;Salmonella_enterica_subsp._enterica_serovar_Typhimurium_str._U288
CP004060.1	4675	circular	Bacteria;Pseudomonadota;Gammaproteobacteria;Enterobacterales;Enterobacteriaceae;Salmonella;Salmonella_enterica;Salmonella_enterica_subsp._enterica_serovar_Typhimurium_str._U288
CP004361.1	5531	circular	Bacteria;Pseudomonadota;Alphaproteobacteria;Rhodospirillales;Acetobacteraceae;Komagataeibacter;Komagataeibacter_xylinus;Komagataeibacter_xylinus_E25
CP004362.1	2216	circular	Bacteria;Pseudomonadota;Alphaproteobacteria;Rhodospirillales;Acetobacteraceae;Komagataeibacter;Komagataeibacter_xylinus;Komagataeibacter_xylinus_E25
CP004847.1	200847	circular	Bacteria;Pseudomonadota;Gammaproteobacteria;Alteromonadales;Alteromonadaceae;Alteromonas;Alteromonas_mediterranea;Alteromonas_mediterranea_615
CP006658.1	12207	circular	Bacteria;Pseudomonadota;Gammaproteobacteria;Enterobacterales;Enterobacteriaceae;Klebsiella;Klebsiella_pneumoniae;Klebsiella_pneumoniae_JM45
CP006767.1	4094	circular	Bacteria;Bacillota;Bacilli;Lactobacillales;Streptococcaceae;Lactococcus;Lactococcus_lactis;Lactococcus_lactis_subsp._lactis_KLDS_4.0325
CP006904.1	40142	circular	Bacteria;Bacillota;Clostridia;Eubacteriales;Clostridiaceae;Clostridium;Clostridium_botulinum;Clostridium_botulinum_202F
CP007042.1	870	circular	Bacteria;Bacillota;Bacilli;Lactobacillales;Streptococcaceae;Lactococcus;Lactococcus_lactis;Lactococcus_lactis_subsp._lactis_KLDS_4.0325
CP007043.1	1278	circular	Bacteria;Bacillota;Bacilli;Lactobacillales;Streptococcaceae;Lactococcus;Lactococcus_lactis;Lactococcus_lactis_subsp._lactis_KLDS_4.0325
CP007052.1	3505	circular	Bacteria;Campylobacterota;Desulfurellia;Desulfurellales;Desulfurellaceae;Desulfurella;Desulfurella_acetivorans;Desulfurella_acetivorans_A63
CP007054.1	99831	circular	Bacteria;Verrucomicrobiota;Opitutae;Opitutales;Opitutaceae;;Opitutaceae_bacterium_TAV5;
CP007157.1	42009	circular	Bacteria;Actinomycetota;Actinomycetes;Mycobacteriales;Corynebacteriaceae;Corynebacterium;Corynebacterium_falsenii;Corynebacterium_falsenii_DSM_44353
CP007578.1	8685	circular	Bacteria;Pseudomonadota;Gammaproteobacteria;Moraxellales;Moraxellaceae;Acinetobacter;Acinetobacter_baumannii;Acinetobacter_baumannii_AC30
CP007579.1	16236	circular	Bacteria;Pseudomonadota;Gammaproteobacteria;Moraxellales;Moraxellaceae;Acinetobacter;Acinetobacter_baumannii;Acinetobacter_baumannii_AC30
CP007752.1	46761	circular	Bacteria;Campylobacterota;Epsilonproteobacteria;Campylobacterales;Campylobacteraceae;Campylobacter;Campylobacter_jejuni;Campylobacter_jejuni_subsp._jejuni_D42a
CP008937.1	148131	circular	Bacteria;Pseudomonadota;Alphaproteobacteria;Holosporales;Caedimonadaceae;Candidatus_Paracaedimonas;Candidatus_Paracaedimonas_acanthamoebae;
CP008938.1	71042	circular	Bacteria;Pseudomonadota;Alphaproteobacteria;Holosporales;Caedimonadaceae;Candidatus_Paracaedimonas;Candidatus_Paracaedimonas_acanthamoebae;
CP008939.1	169123	circular	Bacteria;Pseudomonadota;Alphaproteobacteria;Holosporales;Caedimonadaceae;Candidatus_Paracaedimonas;Candidatus_Paracaedimonas_acanthamoebae;
CP008940.1	65130	circular	Bacteria;Pseudomonadota;Alphaproteobacteria;Holosporales;Caedimonadaceae;Candidatus_Paracaedimonas;Candidatus_Paracaedimonas_acanthamoebae;
CP009062.1	28272	linear	Bacteria;Spirochaetota;Spirochaetia;Spirochaetales;Borreliaceae;Borreliella;Borreliella_afzelii;Borreliella_afzelii_K78
CP009064.1	24282	linear	Bacteria;Spirochaetota;Spirochaetia;Spirochaetales;Borreliaceae;Borreliella;Borreliella_afzelii;Borreliella_afzelii_K78
CP009066.1	28638	linear	Bacteria;Spirochaetota;Spirochaetia;Spirochaetales;Borreliaceae;Borreliella;Borreliella_afzelii;Borreliella_afzelii_K78
CP009067.1	36114	linear	Bacteria;Spirochaetota;Spirochaetia;Spirochaetales;Borreliaceae;Borreliella;Borreliella_afzelii;Borreliella_afzelii_K78
CP009068.1	31266	circular	Bacteria;Spirochaetota;Spirochaetia;Spirochaetales;Borreliaceae;Borreliella;Borreliella_afzelii;Borreliella_afzelii_K78
CP009069.1	30468	circular	Bacteria;Spirochaetota;Spirochaetia;Spirochaetales;Borreliaceae;Borreliella;Borreliella_afzelii;Borreliella_afzelii_K78
CP009070.1	30797	circular	Bacteria;Spirochaetota;Spirochaetia;Spirochaetales;Borreliaceae;Borreliella;Borreliella_afzelii;Borreliella_afzelii_K78
CP009071.1	30397	circular	Bacteria;Spirochaetota;Spirochaetia;Spirochaetales;Borreliaceae;Borreliella;Borreliella_afzelii;Borreliella_afzelii_K78
CP009118.1	26565	circular	Bacteria;Spirochaetota;Spirochaetia;Spirochaetales;Borreliaceae;Borreliella;Borreliella_valaisiana;Borreliella_valaisiana_Tom4006
CP009218.1	47058	circular	Bacteria;Pseudomonadota;Alphaproteobacteria;Rickettsiales;;;Rickettsiales_bacterium_Ac37b;
CP009363.1	55362	circular	Bacteria;Pseudomonadota;Gammaproteobacteria;Enterobacterales;Yersiniaceae;Yersinia;Yersinia_frederiksenii;Yersinia_frederiksenii_Y225
CP009368.1	402605	circular	Bacteria;Bacillota;Bacilli;Bacillales;Bacillaceae;Bacillus;Bacillus_cereus;
CP009589.1	52166	circular	Bacteria;Bacillota;Bacilli;Bacillales;Bacillaceae;Bacillus;Bacillus_cereus;Bacillus_cereus_G9241
CP009591.1	209255	circular	Bacteria;Bacillota;Bacilli;Bacillales;Bacillaceae;Bacillus;Bacillus_cereus;Bacillus_cereus_G9241
CP009851.1	51254	circular	Bacteria;Pseudomonadota;Gammaproteobacteria;Enterobacterales;Enterobacteriaceae;Enterobacter;Enterobacter_cloacae;
CP009853.1	56557	circular	Bacteria;Pseudomonadota;Gammaproteobacteria;Enterobacterales;Enterobacteriaceae;Enterobacter;Enterobacter_cloacae;
CP009867.1	54000	circular	Bacteria;Pseudomonadota;Gammaproteobacteria;Enterobacterales;Erwiniaceae;Pantoea;Pantoea_sp._PSNIH2;
CP009870.1	23255	circular	Bacteria;Pseudomonadota;Gammaproteobacteria;Enterobacterales;Erwiniaceae;Pantoea;Pantoea_sp._PSNIH2;
CP009871.1	74349	circular	Bacteria;Pseudomonadota;Gammaproteobacteria;Enterobacterales;Erwiniaceae;Pantoea;Pantoea_sp._PSNIH2;
CP009881.1	50272	circular	Bacteria;Pseudomonadota;Gammaproteobacteria;Enterobacterales;Erwiniaceae;Pantoea;Pantoea_sp._PSNIH1;
CP009882.1	87166	circular	Bacteria;Pseudomonadota;Gammaproteobacteria;Enterobacterales;Erwiniaceae;Pantoea;Pantoea_sp._PSNIH1;
CP009884.1	16636	circular	Bacteria;Pseudomonadota;Gammaproteobacteria;Enterobacterales;Erwiniaceae;Pantoea;Pantoea_sp._PSNIH1;
CP009911.1	27126	circular	Bacteria;Spirochaetota;Spirochaetia;Spirochaetales;Borreliaceae;Borreliella;Borreliella_chilensis;
CP009912.1	54418	linear	Bacteria;Spirochaetota;Spirochaetia;Spirochaetales;Borreliaceae;Borreliella;Borreliella_chilensis;
CP009939.1	52166	circular	Bacteria;Bacillota;Bacilli;Bacillales;Bacillaceae;Bacillus;Bacillus_cereus;
CP009940.1	209381	circular	Bacteria;Bacillota;Bacilli;Bacillales;Bacillaceae;Bacillus;Bacillus_cereus;
CP010513.1	23128	circular	Bacteria;Pseudomonadota;Gammaproteobacteria;Enterobacterales;Enterobacteriaceae;Enterobacter;Enterobacter_cloacae;
CP010576.1	35843	linear	Bacteria;Pseudomonadota;Gammaproteobacteria;Enterobacterales;Enterobacteriaceae;Klebsiella;Klebsiella_pneumoniae;
CP010859.1	187673	circular	Bacteria;Pseudomonadota;Alphaproteobacteria;Rhodobacterales;Roseobacteraceae;Marinovum;Marinovum_algicola;Marinovum_algicola_DG_898
CP010864.1	98626	circular	Bacteria;Pseudomonadota;Alphaproteobacteria;Rhodobacterales;Roseobacteraceae;Marinovum;Marinovum_algicola;Marinovum_algicola_DG_898
CP010865.1	52512	circular	Bacteria;Pseudomonadota;Alphaproteobacteria;Rhodobacterales;Roseobacteraceae;Marinovum;Marinovum_algicola;Marinovum_algicola_DG_898
CP010866.1	5812	circular	Bacteria;Pseudomonadota;Alphaproteobacteria;Rhodobacterales;Roseobacteraceae;Marinovum;Marinovum_algicola;Marinovum_algicola_DG_898
CP011315.1	4831	circular	Bacteria;Pseudomonadota;Gammaproteobacteria;Enterobacterales;Enterobacteriaceae;Klebsiella;Klebsiella_pneumoniae;
CP011316.1	3777	circular	Bacteria;Pseudomonadota;Gammaproteobacteria;Enterobacterales;Enterobacteriaceae;Klebsiella;Klebsiella_pneumoniae;
CP011625.1	1919	circular	Bacteria;Pseudomonadota;Gammaproteobacteria;Enterobacterales;Enterobacteriaceae;Klebsiella;Klebsiella_oxytoca;
CP011626.1	6538	circular	Bacteria;Pseudomonadota;Gammaproteobacteria;Enterobacterales;Enterobacteriaceae;Klebsiella;Klebsiella_oxytoca;
CP011627.1	14274	circular	Bacteria;Pseudomonadota;Gammaproteobacteria;Enterobacterales;Enterobacteriaceae;Klebsiella;Klebsiella_oxytoca;
CP011628.1	16069	circular	Bacteria;Pseudomonadota;Gammaproteobacteria;Enterobacterales;Enterobacteriaceae;Klebsiella;Klebsiella_oxytoca;
CP011993.1	13841	circular	Bacteria;Pseudomonadota;Gammaproteobacteria;Enterobacterales;Enterobacteriaceae;Klebsiella;Klebsiella_pneumoniae;Klebsiella_pneumoniae_UHKPC33
CP011998.1	2008422	circular	Bacteria;Pseudomonadota;Betaproteobacteria;Burkholderiales;Burkholderiaceae;Ralstonia;Ralstonia_solanacearum;
CP012113.1	132464	circular	Bacteria;Pseudomonadota;Gammaproteobacteria;Enterobacterales;Enterobacteriaceae;Escherichia;Escherichia_coli;
CP012114.1	109613	circular	Bacteria;Pseudomonadota;Gammaproteobacteria;Enterobacterales;Enterobacteriaceae;Escherichia;Escherichia_coli;
CP012385.1	163303	circular	Bacteria;Bacillota;Bacilli;Lactobacillales;Enterococcaceae;Enterococcus;Enterococcus_durans;
CP012488.1	13955	circular	Bacteria;Pseudomonadota;Gammaproteobacteria;Enterobacterales;Enterobacteriaceae;Enterobacter;Enterobacter_sp._FY-07;
CP012489.1	3776	circular	Bacteria;Pseudomonadota;Gammaproteobacteria;Enterobacterales;Enterobacteriaceae;Enterobacter;Enterobacter_sp._FY-07;
CP012848.1	5651	circular	Bacteria;Pseudomonadota;Gammaproteobacteria;Enterobacterales;Enterobacteriaceae;Candidatus_Riesia;Candidatus_Riesia_sp._GBBU;
CP012891.1	28564	circular	Bacteria;Bacillota;Bacilli;Lactobacillales;Lactobacillaceae;Lactobacillus;Lactobacillus_gallinarum;
CP012893.1	7010	circular	Bacteria;Bacillota;Bacilli;Lactobacillales;Lactobacillaceae;Lactobacillus;Lactobacillus_gallinarum;
CP012895.1	2662	circular	Bacteria;Bacillota;Bacilli;Lactobacillales;Lactobacillaceae;Lactobacillus;Lactobacillus_gallinarum;
CP012896.1	1401	circular	Bacteria;Bacillota;Bacilli;Lactobacillales;Lactobacillaceae;Lactobacillus;Lactobacillus_gallinarum;
CP013001.1	393620	circular	Bacteria;Bacillota;Bacilli;Bacillales;Bacillaceae;Bacillus;Bacillus_thuringiensis;
CP013770.1	36218	circular	Bacteria;Pseudomonadota;Gammaproteobacteria;Thiotrichales;Piscirickettsiaceae;Piscirickettsia;Piscirickettsia_salmonis;
CP013771.1	36063	circular	Bacteria;Pseudomonadota;Gammaproteobacteria;Thiotrichales;Piscirickettsiaceae;Piscirickettsia;Piscirickettsia_salmonis;
CP013772.1	27957	circular	Bacteria;Pseudomonadota;Gammaproteobacteria;Thiotrichales;Piscirickettsiaceae;Piscirickettsia;Piscirickettsia_salmonis;
CP013823.1	51601	circular	Bacteria;Pseudomonadota;Gammaproteobacteria;Thiotrichales;Piscirickettsiaceae;Piscirickettsia;Piscirickettsia_salmonis;
CP013915.1	93737	circular	Bacteria;Pseudomonadota;Gammaproteobacteria;Enterobacterales;Yersiniaceae;Serratia;Serratia_fonticola;
CP013960.1	43115	circular	Bacteria;Bacillota;Bacilli;Bacillales;Staphylococcaceae;Staphylococcus;Staphylococcus_aureus;
CP014198.2	7057	circular	Bacteria;Pseudomonadota;Gammaproteobacteria;Enterobacterales;Enterobacteriaceae;Escherichia;Escherichia_coli;
CP014199.1	89107	circular	Bacteria;Pseudomonadota;Gammaproteobacteria;Enterobacterales;Enterobacteriaceae;Escherichia;Escherichia_coli;
CP014292.1	84967	circular	Bacteria;Pseudomonadota;Gammaproteobacteria;Moraxellales;Moraxellaceae;Acinetobacter;Acinetobacter_baumannii;
CP014293.1	15645	circular	Bacteria;Pseudomonadota;Gammaproteobacteria;Moraxellales;Moraxellaceae;Acinetobacter;Acinetobacter_baumannii;
CP014297.1	90274	circular	Bacteria;Pseudomonadota;Gammaproteobacteria;Enterobacterales;Enterobacteriaceae;Klebsiella;Klebsiella_pneumoniae;
CP014450.1	189452	circular	Bacteria;Bacillota;Bacilli;Lactobacillales;Enterococcaceae;Enterococcus;Enterococcus_faecium;
CP014451.1	63692	circular	Bacteria;Bacillota;Bacilli;Lactobacillales;Enterococcaceae;Enterococcus;Enterococcus_faecium;
CP014452.1	39138	circular	Bacteria;Bacillota;Bacilli;Lactobacillales;Enterococcaceae;Enterococcus;Enterococcus_faecium;
CP014494.1	78992	circular	Bacteria;Pseudomonadota;Gammaproteobacteria;Enterobacterales;Enterobacteriaceae;Escherichia;Escherichia_coli;
CP014652.1	141965	circular	Bacteria;Pseudomonadota;Gammaproteobacteria;Moraxellales;Moraxellaceae;Acinetobacter;Acinetobacter_sp._DUT-2;
CP014654.1	19820	circular	Bacteria;Pseudomonadota;Gammaproteobacteria;Moraxellales;Moraxellaceae;Acinetobacter;Acinetobacter_sp._DUT-2;
CP014655.1	11158	circular	Bacteria;Pseudomonadota;Gammaproteobacteria;Moraxellales;Moraxellaceae;Acinetobacter;Acinetobacter_sp._DUT-2;
CP014656.1	5511	circular	Bacteria;Pseudomonadota;Gammaproteobacteria;Moraxellales;Moraxellaceae;Acinetobacter;Acinetobacter_sp._DUT-2;
CP014769.1	199990	circular	Bacteria;Bacteroidota;Cytophagia;Cytophagales;Hymenobacteraceae;Hymenobacter;Hymenobacter_psoromatis;
CP014770.1	6421	circular	Bacteria;Bacteroidota;Cytophagia;Cytophagales;Hymenobacteraceae;Hymenobacter;Hymenobacter_psoromatis;
CP014772.1	6647	circular	Bacteria;Bacteroidota;Sphingobacteriia;Sphingobacteriales;Sphingobacteriaceae;Mucilaginibacter;Mucilaginibacter_sp._PAMC_26640;
CP014788.1	51191	circular	Bacteria;Bacillota;Bacilli;Lactobacillales;Lactobacillaceae;Limosilactobacillus;Limosilactobacillus_oris;
CP014789.1	13611	circular	Bacteria;Bacillota;Bacilli;Lactobacillales;Lactobacillaceae;Limosilactobacillus;Limosilactobacillus_oris;
CP014964.1	110507	circular	Bacteria;Thermodesulfobacteriota;Desulfuromonadia;Geobacterales;Geobacteraceae;Geobacter;Geobacter_anodireducens;
CP015491.1	84447	circular	Bacteria;Bacillota;Bacilli;Lactobacillales;Lactobacillaceae;Latilactobacillus;Latilactobacillus_curvatus;
CP015492.1	43639	circular	Bacteria;Bacillota;Bacilli;Lactobacillales;Lactobacillaceae;Latilactobacillus;Latilactobacillus_curvatus;
CP015590.1	10789	circular	Bacteria;Bacillota;Bacilli;Bacillales;Bacillaceae;Bacillus;Bacillus_cereus;
CP015591.1	40712	circular	Bacteria;Bacillota;Bacilli;Bacillales;Bacillaceae;Bacillus;Bacillus_cereus;
CP015592.1	459971	circular	Bacteria;Bacillota;Bacilli;Bacillales;Bacillaceae;Bacillus;Bacillus_cereus;
CP015627.1	2360	circular	Bacteria;Bacillota;Bacilli;Bacillales;Staphylococcaceae;Staphylococcus;Staphylococcus_pseudintermedius;
CP015628.1	2730	circular	Bacteria;Bacillota;Bacilli;Bacillales;Staphylococcaceae;Staphylococcus;Staphylococcus_pseudintermedius;
CP016074.1	3785	circular	Bacteria;Bacillota;Bacilli;Bacillales;Staphylococcaceae;Staphylococcus;Staphylococcus_pseudintermedius;
CP016075.1	4439	circular	Bacteria;Bacillota;Bacilli;Bacillales;Staphylococcaceae;Staphylococcus;Staphylococcus_pseudintermedius;
CP016195.1	317818	circular	Bacteria;Bacillota;Bacilli;Bacillales;Bacillaceae;Bacillus;Bacillus_thuringiensis;
CP016196.1	149450	circular	Bacteria;Bacillota;Bacilli;Bacillales;Bacillaceae;Bacillus;Bacillus_thuringiensis;
CP016197.1	92610	circular	Bacteria;Bacillota;Bacilli;Bacillales;Bacillaceae;Bacillus;Bacillus_thuringiensis;
CP016198.1	60883	circular	Bacteria;Bacillota;Bacilli;Bacillales;Bacillaceae;Bacillus;Bacillus_thuringiensis;
CP016217.1	48281	circular	Bacteria;Bacillota;Bacilli;Lactobacillales;Lactobacillaceae;Latilactobacillus;Latilactobacillus_curvatus;
CP016219.1	11242	circular	Bacteria;Bacillota;Bacilli;Lactobacillales;Lactobacillaceae;Latilactobacillus;Latilactobacillus_curvatus;
CP016220.1	2799	linear	Bacteria;Bacillota;Bacilli;Lactobacillales;Lactobacillaceae;Latilactobacillus;Latilactobacillus_curvatus;
CP016334.1	8188	circular	Bacteria;Bacillota;Clostridia;Eubacteriales;Clostridiaceae;Clostridium;Clostridium_butyricum;
CP016466.1	35983	circular	Bacteria;Bacillota;Bacilli;Lactobacillales;Lactobacillaceae;Latilactobacillus;Latilactobacillus_sakei;
CP016473.1	2984	circular	Bacteria;Bacillota;Bacilli;Lactobacillales;Lactobacillaceae;Latilactobacillus;Latilactobacillus_curvatus;
CP016527.1	3046	circular	Bacteria;Pseudomonadota;Gammaproteobacteria;Enterobacterales;Enterobacteriaceae;Salmonella;Salmonella_enterica;
CP016528.1	4096	circular	Bacteria;Pseudomonadota;Gammaproteobacteria;Enterobacterales;Enterobacteriaceae;Salmonella;Salmonella_enterica;
CP016529.1	42652	circular	Bacteria;Pseudomonadota;Gammaproteobacteria;Enterobacterales;Enterobacteriaceae;Salmonella;Salmonella_enterica;
CP016582.1	2094	circular	Bacteria;Pseudomonadota;Gammaproteobacteria;Enterobacterales;Enterobacteriaceae;Salmonella;Salmonella_enterica;
CP016583.1	37697	circular	Bacteria;Pseudomonadota;Gammaproteobacteria;Enterobacterales;Enterobacteriaceae;Salmonella;Salmonella_enterica;
CP016584.1	6647	circular	Bacteria;Pseudomonadota;Gammaproteobacteria;Enterobacterales;Enterobacteriaceae;Salmonella;Salmonella_enterica;
CP016641.1	134689	circular	Bacteria;Actinomycetota;Actinomycetes;Mycobacteriales;Mycobacteriaceae;Mycobacterium;Mycobacterium_sp._djl-10;
CP016642.1	21705	circular	Bacteria;Actinomycetota;Actinomycetes;Mycobacteriales;Mycobacteriaceae;Mycobacterium;Mycobacterium_sp._djl-10;
CP016643.1	26982	circular	Bacteria;Actinomycetota;Actinomycetes;Mycobacteriales;Mycobacteriaceae;Mycobacterium;Mycobacterium_sp._djl-10;
CP016692.1	5929	circular	Bacteria;Bacillota;Bacilli;Lactobacillales;Streptococcaceae;Lactococcus;Lactococcus_lactis;
CP016693.1	10488	circular	Bacteria;Bacillota;Bacilli;Lactobacillales;Streptococcaceae;Lactococcus;Lactococcus_lactis;
CP016765.1	18467	circular	Bacteria;Pseudomonadota;Gammaproteobacteria;Enterobacterales;Enterobacteriaceae;Citrobacter;Citrobacter_freundii;
CP017093.1	5586	circular	Bacteria;Bacillota;Bacilli;Lactobacillales;Streptococcaceae;Streptococcus;Streptococcus_suis;
CP017388.1	10077	circular	Bacteria;Pseudomonadota;Gammaproteobacteria;Enterobacterales;Enterobacteriaceae;Klebsiella;Klebsiella_pneumoniae;
CP017422.1	288370	circular	Bacteria;Actinomycetota;Actinomycetes;Micrococcales;Micrococcaceae;Arthrobacter;Arthrobacter_sp._ZXY-2;
CP017423.1	116799	circular	Bacteria;Actinomycetota;Actinomycetes;Micrococcales;Micrococcaceae;Arthrobacter;Arthrobacter_sp._ZXY-2;
CP017424.1	65137	circular	Bacteria;Actinomycetota;Actinomycetes;Micrococcales;Micrococcaceae;Arthrobacter;Arthrobacter_sp._ZXY-2;
CP017425.1	64244	circular	Bacteria;Actinomycetota;Actinomycetes;Micrococcales;Micrococcaceae;Arthrobacter;Arthrobacter_sp._ZXY-2;
CP017426.1	28756	circular	Bacteria;Actinomycetota;Actinomycetes;Micrococcales;Micrococcaceae;Arthrobacter;Arthrobacter_sp._ZXY-2;
CP017949.1	93078	circular	Bacteria;Mycoplasmatota;;;;;Tenericutes_bacterium_MO-XQ;
CP018357.1	3851	circular	Bacteria;Pseudomonadota;Gammaproteobacteria;Enterobacterales;Enterobacteriaceae;Klebsiella;Klebsiella_oxytoca;
CP018358.1	4374	circular	Bacteria;Pseudomonadota;Gammaproteobacteria;Enterobacterales;Enterobacteriaceae;Klebsiella;Klebsiella_oxytoca;
CP018359.1	5521	circular	Bacteria;Pseudomonadota;Gammaproteobacteria;Enterobacterales;Enterobacteriaceae;Klebsiella;Klebsiella_oxytoca;
CP018360.1	111017	circular	Bacteria;Pseudomonadota;Gammaproteobacteria;Enterobacterales;Enterobacteriaceae;Klebsiella;Klebsiella_oxytoca;
CP018459.1	16971	circular	Bacteria;Pseudomonadota;Gammaproteobacteria;Enterobacterales;Enterobacteriaceae;Klebsiella;Klebsiella_pneumoniae;
CP018461.1	63593	circular	Bacteria;Pseudomonadota;Gammaproteobacteria;Enterobacterales;Enterobacteriaceae;Klebsiella;Klebsiella_pneumoniae;
CP018784.1	567298	circular	Bacteria;Actinomycetota;Actinomycetes;Micrococcales;Microbacteriaceae;Curtobacterium;Curtobacterium_pusillum;
CP018958.1	53198	circular	Bacteria;Pseudomonadota;Gammaproteobacteria;Enterobacterales;Enterobacteriaceae;Escherichia;Escherichia_coli;
CP018959.1	51885	circular	Bacteria;Pseudomonadota;Gammaproteobacteria;Enterobacterales;Enterobacteriaceae;Escherichia;Escherichia_coli;
CP019045.1	155799	circular	Bacteria;Pseudomonadota;Gammaproteobacteria;Cellvibrionales;Halieaceae;Halioglobus;Halioglobus_pacificus;
CP019145.1	13816	circular	Bacteria;Pseudomonadota;Gammaproteobacteria;Moraxellales;Moraxellaceae;Acinetobacter;Acinetobacter_lwoffii;
CP019146.1	6691	circular	Bacteria;Pseudomonadota;Gammaproteobacteria;Moraxellales;Moraxellaceae;Acinetobacter;Acinetobacter_lwoffii;
CP019147.1	6886	circular	Bacteria;Pseudomonadota;Gammaproteobacteria;Moraxellales;Moraxellaceae;Acinetobacter;Acinetobacter_lwoffii;
CP019148.1	5518	circular	Bacteria;Pseudomonadota;Gammaproteobacteria;Moraxellales;Moraxellaceae;Acinetobacter;Acinetobacter_lwoffii;
CP019149.1	5246	circular	Bacteria;Pseudomonadota;Gammaproteobacteria;Moraxellales;Moraxellaceae;Acinetobacter;Acinetobacter_lwoffii;
CP019150.1	4348	circular	Bacteria;Pseudomonadota;Gammaproteobacteria;Moraxellales;Moraxellaceae;Acinetobacter;Acinetobacter_lwoffii;
CP019151.1	6168	circular	Bacteria;Pseudomonadota;Gammaproteobacteria;Moraxellales;Moraxellaceae;Acinetobacter;Acinetobacter_lwoffii;
CP019152.2	17035	circular	Bacteria;Pseudomonadota;Gammaproteobacteria;Moraxellales;Moraxellaceae;Acinetobacter;Acinetobacter_lwoffii;
CP019195.1	341263	circular	Bacteria;Pseudomonadota;Gammaproteobacteria;Enterobacterales;Enterobacteriaceae;Salmonella;Salmonella_enterica;Salmonella_enterica_subsp._enterica_serovar_Senftenberg_str._ATCC_43845
CP019349.1	10536	circular	Bacteria;Bacillota;Bacilli;Lactobacillales;Lactobacillaceae;Lactiplantibacillus;Lactiplantibacillus_plantarum;
CP019350.1	3152	circular	Bacteria;Bacillota;Bacilli;Lactobacillales;Lactobacillaceae;Lactiplantibacillus;Lactiplantibacillus_plantarum;
CP019351.1	10614	circular	Bacteria;Bacillota;Bacilli;Lactobacillales;Lactobacillaceae;Lactiplantibacillus;Lactiplantibacillus_plantarum;
CP019598.1	29492	circular	Bacteria;Bacillota;Bacilli;Bacillales;Staphylococcaceae;Staphylococcus;Staphylococcus_cohnii;
CP019599.1	10332	circular	Bacteria;Bacillota;Bacilli;Bacillales;Staphylococcaceae;Staphylococcus;Staphylococcus_cohnii;
CP019709.1	96196	circular	Bacteria;Pseudomonadota;Gammaproteobacteria;Enterobacterales;Yersiniaceae;Yersinia;Yersinia_pestis;
CP019710.1	69706	circular	Bacteria;Pseudomonadota;Gammaproteobacteria;Enterobacterales;Yersiniaceae;Yersinia;Yersinia_pestis;
CP019744.1	107027	circular	Bacteria;Bacillota;Bacilli;Lactobacillales;Lactobacillaceae;Levilactobacillus;Levilactobacillus_brevis;
CP019745.1	82967	circular	Bacteria;Bacillota;Bacilli;Lactobacillales;Lactobacillaceae;Levilactobacillus;Levilactobacillus_brevis;
CP019746.1	47700	circular	Bacteria;Bacillota;Bacilli;Lactobacillales;Lactobacillaceae;Levilactobacillus;Levilactobacillus_brevis;
CP019747.1	54249	circular	Bacteria;Bacillota;Bacilli;Lactobacillales;Lactobacillaceae;Levilactobacillus;Levilactobacillus_brevis;
CP019901.1	33315	linear	Bacteria;Pseudomonadota;Gammaproteobacteria;Enterobacterales;Enterobacteriaceae;Raoultella;Raoultella_planticola;
CP019902.1	4682	circular	Bacteria;Pseudomonadota;Gammaproteobacteria;Enterobacterales;Enterobacteriaceae;Raoultella;Raoultella_planticola;
CP020359.1	110705	circular	Bacteria;Pseudomonadota;Gammaproteobacteria;Enterobacterales;Enterobacteriaceae;Klebsiella;Klebsiella_oxytoca;
CP020439.2	236564	circular	Bacteria;Bacillota;Bacilli;Lactobacillales;Streptococcaceae;Streptococcus;Streptococcus_equinus;
CP020455.1	254703	circular	Bacteria;Pseudomonadota;Gammaproteobacteria;Vibrionales;Vibrionaceae;Vibrio;Vibrio_coralliilyticus;
CP020527.1	70906	circular	Bacteria;Pseudomonadota;Gammaproteobacteria;Enterobacterales;Enterobacteriaceae;Enterobacter;Enterobacter_cloacae;
CP020755.1	600505	circular	Bacteria;Bacillota;Bacilli;Bacillales;Bacillaceae;Bacillus;Bacillus_thuringiensis;
CP020756.1	137311	circular	Bacteria;Bacillota;Bacilli;Bacillales;Bacillaceae;Bacillus;Bacillus_thuringiensis;
CP020757.1	85218	circular	Bacteria;Bacillota;Bacilli;Bacillales;Bacillaceae;Bacillus;Bacillus_thuringiensis;
CP020758.1	73623	circular	Bacteria;Bacillota;Bacilli;Bacillales;Bacillaceae;Bacillus;Bacillus_thuringiensis;
CP020759.1	10076	circular	Bacteria;Bacillota;Bacilli;Bacillales;Bacillaceae;Bacillus;Bacillus_thuringiensis;
CP020760.1	10021	circular	Bacteria;Bacillota;Bacilli;Bacillales;Bacillaceae;Bacillus;Bacillus_thuringiensis;
CP021115.1	114735	circular	Bacteria;Pseudomonadota;Alphaproteobacteria;Rhodobacterales;Paracoccaceae;Aestuarium;Aestuarium_zhoushanense;
CP021116.1	261246	circular	Bacteria;Pseudomonadota;Alphaproteobacteria;Rhodobacterales;Paracoccaceae;Aestuarium;Aestuarium_zhoushanense;
CP021183.1	117506	circular	Bacteria;Pseudomonadota;Alphaproteobacteria;Sphingomonadales;Sphingomonadaceae;Rhizorhabdus;Rhizorhabdus_wittichii;Rhizorhabdus_wittichii_DC-6
CP021184.1	115498	circular	Bacteria;Pseudomonadota;Alphaproteobacteria;Sphingomonadales;Sphingomonadaceae;Rhizorhabdus;Rhizorhabdus_wittichii;Rhizorhabdus_wittichii_DC-6
CP021186.1	35564	circular	Bacteria;Pseudomonadota;Alphaproteobacteria;Sphingomonadales;Sphingomonadaceae;Rhizorhabdus;Rhizorhabdus_wittichii;Rhizorhabdus_wittichii_DC-6
CP021187.1	25502	circular	Bacteria;Pseudomonadota;Alphaproteobacteria;Sphingomonadales;Sphingomonadaceae;Rhizorhabdus;Rhizorhabdus_wittichii;Rhizorhabdus_wittichii_DC-6
CP021188.1	24123	circular	Bacteria;Pseudomonadota;Alphaproteobacteria;Sphingomonadales;Sphingomonadaceae;Rhizorhabdus;Rhizorhabdus_wittichii;Rhizorhabdus_wittichii_DC-6
CP021189.1	17574	circular	Bacteria;Pseudomonadota;Alphaproteobacteria;Sphingomonadales;Sphingomonadaceae;Rhizorhabdus;Rhizorhabdus_wittichii;Rhizorhabdus_wittichii_DC-6
CP021192.1	5526	circular	Bacteria;Pseudomonadota;Alphaproteobacteria;Sphingomonadales;Sphingomonadaceae;Rhizorhabdus;Rhizorhabdus_wittichii;Rhizorhabdus_wittichii_DC-6
CP021465.1	2576	circular	Bacteria;Pseudomonadota;Gammaproteobacteria;Enterobacterales;Enterobacteriaceae;Salmonella;Salmonella_enterica;
CP021471.1	55780	circular	Bacteria;Bacillota;Bacilli;Lactobacillales;Lactobacillaceae;Pediococcus;Pediococcus_pentosaceus;
CP021472.1	52037	circular	Bacteria;Bacillota;Bacilli;Lactobacillales;Lactobacillaceae;Pediococcus;Pediococcus_pentosaceus;
CP021473.1	18164	circular	Bacteria;Bacillota;Bacilli;Lactobacillales;Lactobacillaceae;Pediococcus;Pediococcus_pentosaceus;
CP021475.1	68679	circular	Bacteria;Bacillota;Bacilli;Lactobacillales;Lactobacillaceae;Pediococcus;Pediococcus_pentosaceus;
CP021476.1	14243	linear	Bacteria;Bacillota;Bacilli;Lactobacillales;Lactobacillaceae;Pediococcus;Pediococcus_pentosaceus;
CP021477.1	8303	linear	Bacteria;Bacillota;Bacilli;Lactobacillales;Lactobacillaceae;Pediococcus;Pediococcus_pentosaceus;
CP021750.1	43620	circular	Bacteria;Pseudomonadota;Gammaproteobacteria;Enterobacterales;Enterobacteriaceae;Enterobacter;Enterobacter_cloacae_complex_sp.;
CP021779.1	15028	circular	Bacteria;Pseudomonadota;Gammaproteobacteria;Enterobacterales;Enterobacteriaceae;Enterobacter;Enterobacter_cloacae_complex_sp.;
CP021891.1	23665	linear	Bacteria;Bacillota;Bacilli;Bacillales;Bacillaceae;Bacillus;Bacillus_velezensis;
CP021897.1	112496	circular	Bacteria;Pseudomonadota;Gammaproteobacteria;Enterobacterales;Enterobacteriaceae;Enterobacter;Enterobacter_cloacae_complex_sp.;
CP021899.1	69635	circular	Bacteria;Pseudomonadota;Gammaproteobacteria;Enterobacterales;Enterobacteriaceae;Enterobacter;Enterobacter_cloacae_complex_sp.;
CP021901.1	43379	circular	Bacteria;Pseudomonadota;Gammaproteobacteria;Enterobacterales;Enterobacteriaceae;Enterobacter;Enterobacter_cloacae_complex_sp.;
CP022461.1	66524	circular	Bacteria;Pseudomonadota;Gammaproteobacteria;Enterobacterales;Enterobacteriaceae;Shigella;Shigella_sonnei;
CP022520.1	72356	circular	Bacteria;Pseudomonadota;Gammaproteobacteria;Enterobacterales;Erwiniaceae;Pantoea;Pantoea_vagans;
CP022610.1	137128	linear	Bacteria;Pseudomonadota;Gammaproteobacteria;Enterobacterales;Enterobacteriaceae;Escherichia;Escherichia_coli;
CP023013.1	1998341	circular	Bacteria;Pseudomonadota;Betaproteobacteria;Burkholderiales;Burkholderiaceae;Ralstonia;Ralstonia_solanacearum;
CP023015.1	2001669	circular	Bacteria;Pseudomonadota;Betaproteobacteria;Burkholderiales;Burkholderiaceae;Ralstonia;Ralstonia_solanacearum;
CP023135.2	211454	circular	Bacteria;Pseudomonadota;Gammaproteobacteria;Enterobacterales;Enterobacteriaceae;Klebsiella;Klebsiella_pneumoniae;
CP023136.2	31074	linear	Bacteria;Pseudomonadota;Gammaproteobacteria;Enterobacterales;Enterobacteriaceae;Klebsiella;Klebsiella_pneumoniae;
CP023137.2	12361	linear	Bacteria;Pseudomonadota;Gammaproteobacteria;Enterobacterales;Enterobacteriaceae;Klebsiella;Klebsiella_pneumoniae;
CP023180.1	13115	circular	Bacteria;Bacillota;Bacilli;Bacillales;Bacillaceae;Bacillus;Bacillus_cereus;
CP023182.1	5374	circular	Bacteria;Bacillota;Bacilli;Bacillales;Bacillaceae;Bacillus;Bacillus_cereus;
CP023183.1	7375	circular	Bacteria;Bacillota;Bacilli;Bacillales;Bacillaceae;Bacillus;Bacillus_cereus;
CP023455.1	124473	circular	Bacteria;Pseudomonadota;Alphaproteobacteria;Rhodobacterales;Paracoccaceae;;Rhodobacteraceae_bacterium_QY30;
CP024249.1	167230	circular	Bacteria;Pseudomonadota;Gammaproteobacteria;Enterobacterales;Enterobacteriaceae;Escherichia;Escherichia_coli;Escherichia_coli_O182:H21
CP024250.1	99099	circular	Bacteria;Pseudomonadota;Gammaproteobacteria;Enterobacterales;Enterobacteriaceae;Escherichia;Escherichia_coli;Escherichia_coli_O182:H21
CP024251.1	35752	linear	Bacteria;Pseudomonadota;Gammaproteobacteria;Enterobacterales;Enterobacteriaceae;Escherichia;Escherichia_coli;Escherichia_coli_O182:H21
CP024253.1	46427	linear	Bacteria;Pseudomonadota;Gammaproteobacteria;Enterobacterales;Enterobacteriaceae;Escherichia;Escherichia_coli;Escherichia_coli_O182:H21
CP024485.1	4228	circular	Bacteria;Pseudomonadota;Gammaproteobacteria;Enterobacterales;Enterobacteriaceae;Klebsiella;Klebsiella_pneumoniae;
CP024486.1	3514	circular	Bacteria;Pseudomonadota;Gammaproteobacteria;Enterobacterales;Enterobacteriaceae;Klebsiella;Klebsiella_pneumoniae;
CP024487.1	3223	circular	Bacteria;Pseudomonadota;Gammaproteobacteria;Enterobacterales;Enterobacteriaceae;Klebsiella;Klebsiella_pneumoniae;
CP024502.1	4064	circular	Bacteria;Pseudomonadota;Gammaproteobacteria;Enterobacterales;Enterobacteriaceae;Klebsiella;Klebsiella_pneumoniae;
CP024505.1	3012	circular	Bacteria;Pseudomonadota;Gammaproteobacteria;Enterobacterales;Enterobacteriaceae;Klebsiella;Klebsiella_pneumoniae;
CP024512.1	3377	circular	Bacteria;Pseudomonadota;Gammaproteobacteria;Enterobacterales;Enterobacteriaceae;Klebsiella;Klebsiella_pneumoniae;
CP024513.1	3336	circular	Bacteria;Pseudomonadota;Gammaproteobacteria;Enterobacterales;Enterobacteriaceae;Klebsiella;Klebsiella_pneumoniae;
CP024514.1	3223	circular	Bacteria;Pseudomonadota;Gammaproteobacteria;Enterobacterales;Enterobacteriaceae;Klebsiella;Klebsiella_pneumoniae;
CP024518.1	4064	circular	Bacteria;Pseudomonadota;Gammaproteobacteria;Enterobacterales;Enterobacteriaceae;Klebsiella;Klebsiella_pneumoniae;
CP024685.1	490693	circular	Bacteria;Bacillota;Bacilli;Bacillales;Bacillaceae;Bacillus;Bacillus_wiedmannii;
CP024686.1	313432	circular	Bacteria;Bacillota;Bacilli;Bacillales;Bacillaceae;Bacillus;Bacillus_wiedmannii;
CP024689.1	124955	circular	Bacteria;Bacillota;Bacilli;Bacillales;Bacillaceae;Bacillus;Bacillus_wiedmannii;
CP024690.1	11912	circular	Bacteria;Bacillota;Bacilli;Bacillales;Bacillaceae;Bacillus;Bacillus_wiedmannii;
CP024691.1	9217	circular	Bacteria;Bacillota;Bacilli;Bacillales;Bacillaceae;Bacillus;Bacillus_wiedmannii;
CP024692.1	8368	circular	Bacteria;Bacillota;Bacilli;Bacillales;Bacillaceae;Bacillus;Bacillus_wiedmannii;
CP024782.1	25840	circular	Bacteria;Bacillota;Bacilli;Lactobacillales;Lactobacillaceae;Lactobacillus;Lactobacillus_johnsonii;Lactobacillus_johnsonii_pf01
CP024783.1	13905	circular	Bacteria;Bacillota;Bacilli;Lactobacillales;Lactobacillaceae;Lactobacillus;Lactobacillus_johnsonii;Lactobacillus_johnsonii_pf01
CP024820.1	46161	circular	Bacteria;Pseudomonadota;Gammaproteobacteria;Enterobacterales;Enterobacteriaceae;Citrobacter;Citrobacter_freundii;
CP024913.1	86432	circular	Bacteria;Cyanobacteriota;Cyanophyceae;Chroococcales;Geminocystaceae;Cyanobacterium;Cyanobacterium_sp._HL-69;
CP025059.1	267666	circular	Bacteria;Pseudomonadota;Alphaproteobacteria;Rhodospirillales;Acetobacteraceae;Roseomonas;Roseomonas_mucosa;
CP025190.1	207850	circular	Bacteria;Pseudomonadota;Alphaproteobacteria;Rhodospirillales;Acetobacteraceae;Roseomonas;Roseomonas_mucosa;
CP025191.1	137885	circular	Bacteria;Pseudomonadota;Alphaproteobacteria;Rhodospirillales;Acetobacteraceae;Roseomonas;Roseomonas_mucosa;
CP025192.1	171049	circular	Bacteria;Pseudomonadota;Alphaproteobacteria;Rhodospirillales;Acetobacteraceae;Roseomonas;Roseomonas_mucosa;
CP025194.1	50633	circular	Bacteria;Pseudomonadota;Alphaproteobacteria;Rhodospirillales;Acetobacteraceae;Roseomonas;Roseomonas_mucosa;
CP025215.1	68637	circular	Bacteria;Pseudomonadota;Gammaproteobacteria;Enterobacterales;Enterobacteriaceae;Klebsiella;Klebsiella_pneumoniae;
CP025888.1	111957	circular	Bacteria;Pseudomonadota;Gammaproteobacteria;Enterobacterales;Enterobacteriaceae;Escherichia;Escherichia_coli;
CP025889.1	85002	circular	Bacteria;Pseudomonadota;Gammaproteobacteria;Enterobacterales;Enterobacteriaceae;Escherichia;Escherichia_coli;
CP025890.1	80572	circular	Bacteria;Pseudomonadota;Gammaproteobacteria;Enterobacterales;Enterobacteriaceae;Escherichia;Escherichia_coli;
CP025891.1	32472	circular	Bacteria;Pseudomonadota;Gammaproteobacteria;Enterobacterales;Enterobacteriaceae;Escherichia;Escherichia_coli;
CP025968.1	135437	circular	Bacteria;Pseudomonadota;Gammaproteobacteria;Enterobacterales;Enterobacteriaceae;Escherichia;Escherichia_coli;
CP025969.1	9863	circular	Bacteria;Pseudomonadota;Gammaproteobacteria;Enterobacterales;Enterobacteriaceae;Escherichia;Escherichia_coli;
CP025972.1	46623	circular	Bacteria;Pseudomonadota;Gammaproteobacteria;Enterobacterales;Enterobacteriaceae;Escherichia;Escherichia_coli;
CP025974.1	92479	circular	Bacteria;Pseudomonadota;Gammaproteobacteria;Enterobacterales;Enterobacteriaceae;Escherichia;Escherichia_coli;
CP025975.1	46623	circular	Bacteria;Pseudomonadota;Gammaproteobacteria;Enterobacterales;Enterobacteriaceae;Escherichia;Escherichia_coli;
CP025977.1	92477	circular	Bacteria;Pseudomonadota;Gammaproteobacteria;Enterobacterales;Enterobacteriaceae;Escherichia;Escherichia_coli;
CP025978.1	46623	circular	Bacteria;Pseudomonadota;Gammaproteobacteria;Enterobacterales;Enterobacteriaceae;Escherichia;Escherichia_coli;
CP025984.1	42923	circular	Bacteria;Pseudomonadota;Gammaproteobacteria;Enterobacterales;Enterobacteriaceae;;Enterobacteriaceae_bacterium_A-F18;
CP026057.1	60032	circular	Bacteria;Pseudomonadota;Gammaproteobacteria;Enterobacterales;Enterobacteriaceae;Citrobacter;Citrobacter_freundii;
CP026169.1	58627	circular	Bacteria;Pseudomonadota;Gammaproteobacteria;Enterobacterales;Enterobacteriaceae;Leclercia;Leclercia_sp._LSNIH1;
CP026187.1	32224	linear	Bacteria;Pseudomonadota;Gammaproteobacteria;Enterobacterales;Enterobacteriaceae;;Enterobacteriaceae_bacterium_ENNIH2;
CP026190.1	7127	circular	Bacteria;Pseudomonadota;Gammaproteobacteria;Enterobacterales;Enterobacteriaceae;;Enterobacteriaceae_bacterium_ENNIH2;
CP026191.1	12794	circular	Bacteria;Pseudomonadota;Gammaproteobacteria;Enterobacterales;Enterobacteriaceae;;Enterobacteriaceae_bacterium_ENNIH2;
CP026204.1	76500	circular	Bacteria;Pseudomonadota;Gammaproteobacteria;Enterobacterales;Enterobacteriaceae;Escherichia;Escherichia_coli;
CP026205.1	77775	circular	Bacteria;Pseudomonadota;Gammaproteobacteria;Enterobacterales;Enterobacteriaceae;Escherichia;Escherichia_coli;
CP026209.1	42693	linear	Bacteria;Pseudomonadota;Gammaproteobacteria;Enterobacterales;Enterobacteriaceae;Escherichia;Escherichia_coli;
CP026232.1	62590	circular	Bacteria;Pseudomonadota;Gammaproteobacteria;Enterobacterales;Enterobacteriaceae;Citrobacter;Citrobacter_freundii_complex_sp._CFNIH4;
CP026239.1	53632	circular	Bacteria;Pseudomonadota;Gammaproteobacteria;Enterobacterales;Enterobacteriaceae;Citrobacter;Citrobacter_freundii_complex_sp._CFNIH9;
CP026240.1	61837	circular	Bacteria;Pseudomonadota;Gammaproteobacteria;Enterobacterales;Enterobacteriaceae;Citrobacter;Citrobacter_freundii_complex_sp._CFNIH9;
CP026277.1	56561	circular	Bacteria;Pseudomonadota;Gammaproteobacteria;Enterobacterales;Enterobacteriaceae;Klebsiella;Klebsiella_oxytoca;
CP026278.1	48636	circular	Bacteria;Pseudomonadota;Gammaproteobacteria;Enterobacterales;Enterobacteriaceae;Klebsiella;Klebsiella_oxytoca;
CP026279.1	62185	circular	Bacteria;Pseudomonadota;Gammaproteobacteria;Enterobacterales;Enterobacteriaceae;Klebsiella;Klebsiella_oxytoca;
CP026380.1	29060	linear	Bacteria;Pseudomonadota;Gammaproteobacteria;Enterobacterales;Enterobacteriaceae;Salmonella;Salmonella_enterica;
CP026388.1	32921	circular	Bacteria;Pseudomonadota;Gammaproteobacteria;Enterobacterales;Enterobacteriaceae;Leclercia;Leclercia_sp._LSNIH3;
CP026389.1	50333	circular	Bacteria;Pseudomonadota;Gammaproteobacteria;Enterobacterales;Enterobacteriaceae;Leclercia;Leclercia_sp._LSNIH3;
CP026553.1	6672	linear	Bacteria;Pseudomonadota;Gammaproteobacteria;Enterobacterales;Enterobacteriaceae;Citrobacter;Citrobacter_sp._SL156;
CP026555.1	2155	linear	Bacteria;Pseudomonadota;Gammaproteobacteria;Enterobacterales;Enterobacteriaceae;Citrobacter;Citrobacter_sp._SL156;
CP026556.1	1799	linear	Bacteria;Pseudomonadota;Gammaproteobacteria;Enterobacterales;Enterobacteriaceae;Citrobacter;Citrobacter_sp._SL156;
CP026601.1	135051	circular	Bacteria;Bacillota;Clostridia;Eubacteriales;Clostridiaceae;;Clostridiaceae_bacterium_14S0207;
CP026602.1	38815	circular	Bacteria;Bacillota;Clostridia;Eubacteriales;Clostridiaceae;;Clostridiaceae_bacterium_14S0207;
CP026603.1	27929	circular	Bacteria;Bacillota;Clostridia;Eubacteriales;Clostridiaceae;;Clostridiaceae_bacterium_14S0207;
CP026658.1	65492	circular	Bacteria;;Deltaproteobacteria;;;;Deltaproteobacteria_bacterium_Smac51;
CP026659.1	133838	circular	Bacteria;;Deltaproteobacteria;;;;Deltaproteobacteria_bacterium_Smac51;
CP026732.1	59816	linear	Bacteria;Pseudomonadota;Gammaproteobacteria;Enterobacterales;Enterobacteriaceae;Shigella;Shigella_boydii;
CP026733.1	51078	circular	Bacteria;Pseudomonadota;Gammaproteobacteria;Enterobacterales;Enterobacteriaceae;Shigella;Shigella_boydii;
CP026798.1	146337	circular	Bacteria;Pseudomonadota;Gammaproteobacteria;Enterobacterales;Enterobacteriaceae;Shigella;Shigella_boydii;
CP026821.1	79586	circular	Bacteria;Pseudomonadota;Gammaproteobacteria;Enterobacterales;Enterobacteriaceae;Shigella;Shigella_dysenteriae;
CP026822.1	215820	circular	Bacteria;Pseudomonadota;Gammaproteobacteria;Enterobacterales;Enterobacteriaceae;Shigella;Shigella_dysenteriae;
CP026838.1	103367	circular	Bacteria;Pseudomonadota;Gammaproteobacteria;Enterobacterales;Enterobacteriaceae;Shigella;Shigella_dysenteriae;
CP026843.1	106437	circular	Bacteria;Pseudomonadota;Gammaproteobacteria;Enterobacterales;Enterobacteriaceae;Shigella;Shigella_dysenteriae;
CP026844.1	230094	circular	Bacteria;Pseudomonadota;Gammaproteobacteria;Enterobacterales;Enterobacteriaceae;Shigella;Shigella_boydii;
CP026876.1	166502	circular	Bacteria;Pseudomonadota;Gammaproteobacteria;Enterobacterales;Enterobacteriaceae;Shigella;Shigella_boydii;
CP027320.1	78854	linear	Bacteria;Pseudomonadota;Gammaproteobacteria;Enterobacterales;Enterobacteriaceae;Escherichia;Escherichia_coli;
CP027321.1	84276	linear	Bacteria;Pseudomonadota;Gammaproteobacteria;Enterobacterales;Enterobacteriaceae;Escherichia;Escherichia_coli;
CP027345.1	22197	linear	Bacteria;Pseudomonadota;Gammaproteobacteria;Enterobacterales;Enterobacteriaceae;Escherichia;Escherichia_coli;
CP027346.1	18123	linear	Bacteria;Pseudomonadota;Gammaproteobacteria;Enterobacterales;Enterobacteriaceae;Escherichia;Escherichia_coli;
CP027359.1	54873	linear	Bacteria;Pseudomonadota;Gammaproteobacteria;Enterobacterales;Enterobacteriaceae;Escherichia;Escherichia_coli;
CP027364.1	74659	circular	Bacteria;Pseudomonadota;Gammaproteobacteria;Enterobacterales;Enterobacteriaceae;Escherichia;Escherichia_coli;
CP027377.1	70152	circular	Bacteria;Pseudomonadota;Gammaproteobacteria;Enterobacterales;Enterobacteriaceae;Escherichia;Escherichia_coli;
CP027378.1	113102	linear	Bacteria;Pseudomonadota;Gammaproteobacteria;Enterobacterales;Enterobacteriaceae;Escherichia;Escherichia_coli;
CP027379.1	104889	circular	Bacteria;Pseudomonadota;Gammaproteobacteria;Enterobacterales;Enterobacteriaceae;Escherichia;Escherichia_coli;
CP027419.1	32058	circular	Bacteria;Bacillota;Bacilli;Bacillales;Staphylococcaceae;Staphylococcus;Staphylococcus_cohnii;
CP027420.1	36910	circular	Bacteria;Bacillota;Bacilli;Bacillales;Staphylococcaceae;Staphylococcus;Staphylococcus_cohnii;
CP027423.1	2670	not-set	Bacteria;Bacillota;Bacilli;Bacillales;Staphylococcaceae;Staphylococcus;Staphylococcus_cohnii;
CP027424.1	2473	circular	Bacteria;Bacillota;Bacilli;Bacillales;Staphylococcaceae;Staphylococcus;Staphylococcus_cohnii;
CP027481.1	2827	circular	Bacteria;Pseudomonadota;Gammaproteobacteria;Pseudomonadales;Pseudomonadaceae;Pseudomonas;Pseudomonas_koreensis;
CP027485.1	147394	circular	Bacteria;Pseudomonadota;Gammaproteobacteria;Enterobacterales;Enterobacteriaceae;Escherichia;Escherichia_coli;
CP027487.1	1469	linear	Bacteria;Bacillota;Bacilli;Bacillales;Staphylococcaceae;Staphylococcus;Staphylococcus_aureus;
CP027488.1	2687	linear	Bacteria;Bacillota;Bacilli;Bacillales;Staphylococcaceae;Staphylococcus;Staphylococcus_aureus;
CP027489.1	655	linear	Bacteria;Bacillota;Bacilli;Bacillales;Staphylococcaceae;Staphylococcus;Staphylococcus_aureus;
CP027490.1	10762	linear	Bacteria;Bacillota;Bacilli;Bacillales;Staphylococcaceae;Staphylococcus;Staphylococcus_aureus;
CP027491.1	2817	linear	Bacteria;Bacillota;Bacilli;Bacillales;Staphylococcaceae;Staphylococcus;Staphylococcus_aureus;
CP027492.1	4284	linear	Bacteria;Bacillota;Bacilli;Bacillales;Staphylococcaceae;Staphylococcus;Staphylococcus_aureus;
CP027493.1	2896	linear	Bacteria;Bacillota;Bacilli;Bacillales;Staphylococcaceae;Staphylococcus;Staphylococcus_aureus;
CP027494.1	2761	linear	Bacteria;Bacillota;Bacilli;Bacillales;Staphylococcaceae;Staphylococcus;Staphylococcus_aureus;
CP027495.1	11044	linear	Bacteria;Bacillota;Bacilli;Bacillales;Staphylococcaceae;Staphylococcus;Staphylococcus_aureus;
CP027496.1	18911	linear	Bacteria;Bacillota;Bacilli;Bacillales;Staphylococcaceae;Staphylococcus;Staphylococcus_aureus;
CP027598.1	74505	linear	Bacteria;Pseudomonadota;Gammaproteobacteria;Enterobacterales;Enterobacteriaceae;Escherichia;Escherichia_coli;
CP027605.1	118226	circular	Bacteria;Pseudomonadota;Gammaproteobacteria;Enterobacterales;Enterobacteriaceae;Enterobacter;Enterobacter_cloacae_complex_sp.;
CP027615.1	108623	circular	Bacteria;Pseudomonadota;Gammaproteobacteria;Enterobacterales;Enterobacteriaceae;Klebsiella;Klebsiella_pneumoniae;
CP027617.1	54242	circular	Bacteria;Pseudomonadota;Gammaproteobacteria;Enterobacterales;Enterobacteriaceae;Klebsiella;Klebsiella_pneumoniae;
CP027641.1	126957	circular	Bacteria;Pseudomonadota;Gammaproteobacteria;Enterobacterales;Enterobacteriaceae;Escherichia;Escherichia_coli;
CP027673.1	88529	linear	Bacteria;Pseudomonadota;Gammaproteobacteria;Enterobacterales;Enterobacteriaceae;Escherichia;Escherichia_coli;
CP027674.1	133420	circular	Bacteria;Pseudomonadota;Gammaproteobacteria;Enterobacterales;Enterobacteriaceae;Escherichia;Escherichia_coli;
CP027676.1	65738	linear	Bacteria;Pseudomonadota;Gammaproteobacteria;Enterobacterales;Enterobacteriaceae;Escherichia;Escherichia_coli;
CP027680.1	10047	circular	Bacteria;Pseudomonadota;Gammaproteobacteria;Enterobacterales;Enterobacteriaceae;Salmonella;Salmonella_enterica;
CP027695.1	177464	circular	Bacteria;Pseudomonadota;Gammaproteobacteria;Enterobacterales;Enterobacteriaceae;Klebsiella;Klebsiella_pneumoniae;
CP027698.1	9291	circular	Bacteria;Pseudomonadota;Gammaproteobacteria;Enterobacterales;Enterobacteriaceae;Klebsiella;Klebsiella_pneumoniae;
CP027700.1	46606	circular	Bacteria;Pseudomonadota;Gammaproteobacteria;Enterobacterales;Enterobacteriaceae;Klebsiella;Klebsiella_pneumoniae;
CP027764.1	66944	linear	Bacteria;Pseudomonadota;Gammaproteobacteria;Enterobacterales;Enterobacteriaceae;Escherichia;Escherichia_coli;
CP027765.1	66388	circular	Bacteria;Pseudomonadota;Gammaproteobacteria;Enterobacterales;Enterobacteriaceae;Escherichia;Escherichia_coli;
CP028182.1	43380	circular	Bacteria;Pseudomonadota;Gammaproteobacteria;Enterobacterales;Enterobacteriaceae;Klebsiella;Klebsiella_pneumoniae;
CP028227.1	55898	circular	Bacteria;Bacillota;Bacilli;Lactobacillales;Lactobacillaceae;Lactiplantibacillus;Lactiplantibacillus_plantarum;
CP028228.1	44010	circular	Bacteria;Bacillota;Bacilli;Lactobacillales;Lactobacillaceae;Lactiplantibacillus;Lactiplantibacillus_plantarum;
CP028327.1	9411	circular	Bacteria;Bacillota;Bacilli;Lactobacillales;Lactobacillaceae;Lactobacillus;Lactobacillus_sp._D1501;
CP028328.1	9209	circular	Bacteria;Bacillota;Bacilli;Lactobacillales;Lactobacillaceae;Lactobacillus;Lactobacillus_sp._D1501;
CP028329.1	49442	circular	Bacteria;Bacillota;Bacilli;Lactobacillales;Lactobacillaceae;Lactobacillus;Lactobacillus_sp._D1501;
CP028467.2	1532	circular	Bacteria;Pseudomonadota;Gammaproteobacteria;Enterobacterales;Enterobacteriaceae;Escherichia;Escherichia_coli;
CP028515.1	53067	circular	Bacteria;Bacillota;Clostridia;Eubacteriales;Clostridiales_Family_XVI._Incertae_Sedis;Carboxydocella;Carboxydocella_thermautotrophica;
CP028705.1	46161	circular	Bacteria;Pseudomonadota;Gammaproteobacteria;Enterobacterales;Enterobacteriaceae;Escherichia;Escherichia_coli;
CP029144.1	1008	not-set	Bacteria;Pseudomonadota;Gammaproteobacteria;Enterobacterales;Enterobacteriaceae;Klebsiella;Klebsiella_michiganensis;
CP029251.1	8813	circular	Bacteria;Bacillota;Bacilli;Lactobacillales;Lactobacillaceae;Lactobacillus;Lactobacillus_delbrueckii;
CP029291.1	9000	circular	Bacteria;Bacillota;Bacilli;Lactobacillales;Streptococcaceae;Lactococcus;Lactococcus_lactis;Lactococcus_lactis_subsp._lactis_KLDS_4.0325
CP029292.1	47268	linear	Bacteria;Bacillota;Bacilli;Lactobacillales;Streptococcaceae;Lactococcus;Lactococcus_lactis;Lactococcus_lactis_subsp._lactis_KLDS_4.0325
CP029293.1	109112	linear	Bacteria;Bacillota;Bacilli;Lactobacillales;Streptococcaceae;Lactococcus;Lactococcus_lactis;Lactococcus_lactis_subsp._lactis_KLDS_4.0325
CP029330.1	29114	linear	Bacteria;Bacillota;Clostridia;Eubacteriales;Clostridiaceae;Clostridium;Clostridium_beijerinckii;
CP029428.1	51212	circular	Bacteria;Pseudomonadota;Gammaproteobacteria;Enterobacterales;Enterobacteriaceae;Klebsiella;Klebsiella_quasipneumoniae;
CP029429.1	63235	circular	Bacteria;Pseudomonadota;Gammaproteobacteria;Enterobacterales;Enterobacteriaceae;Klebsiella;Klebsiella_quasipneumoniae;
CP029433.1	4095	circular	Bacteria;Pseudomonadota;Gammaproteobacteria;Enterobacterales;Enterobacteriaceae;Klebsiella;Klebsiella_quasipneumoniae;
CP029434.1	61215	circular	Bacteria;Pseudomonadota;Gammaproteobacteria;Enterobacterales;Enterobacteriaceae;Klebsiella;Klebsiella_quasipneumoniae;
CP029438.1	14106	circular	Bacteria;Pseudomonadota;Gammaproteobacteria;Enterobacterales;Enterobacteriaceae;Klebsiella;Klebsiella_quasipneumoniae;
CP029439.1	55890	circular	Bacteria;Pseudomonadota;Gammaproteobacteria;Enterobacterales;Enterobacteriaceae;Klebsiella;Klebsiella_quasipneumoniae;
CP029440.1	60653	circular	Bacteria;Pseudomonadota;Gammaproteobacteria;Enterobacterales;Enterobacteriaceae;Klebsiella;Klebsiella_quasipneumoniae;
CP029721.1	18990	circular	Bacteria;Pseudomonadota;Gammaproteobacteria;Enterobacterales;Enterobacteriaceae;Enterobacter;Enterobacter_cloacae_complex_sp.;
CP029775.1	30970	circular	Bacteria;Deinococcota;Deinococci;Deinococcales;Deinococcaceae;Deinococcus;Deinococcus_actinosclerus;
CP029778.1	17267	circular	Bacteria;Deinococcota;Deinococci;Deinococcales;Deinococcaceae;Deinococcus;Deinococcus_actinosclerus;
CP029841.1	145369	circular	Bacteria;Pseudomonadota;Gammaproteobacteria;Enterobacterales;Enterobacteriaceae;Salmonella;Salmonella_enterica;
CP030102.1	35885	circular	Bacteria;Bacillota;Bacilli;Bacillales;Listeriaceae;Listeria;Listeria_monocytogenes;
CP030160.1	121642	circular	Bacteria;Pseudomonadota;Gammaproteobacteria;Xanthomonadales;Xanthomonadaceae;Xanthomonas;Xanthomonas_citri;
CP030167.1	121512	circular	Bacteria;Pseudomonadota;Gammaproteobacteria;Xanthomonadales;Xanthomonadaceae;Xanthomonas;Xanthomonas_citri;
CP030168.1	65562	circular	Bacteria;Pseudomonadota;Gammaproteobacteria;Xanthomonadales;Xanthomonadaceae;Xanthomonas;Xanthomonas_citri;
CP030170.1	121618	circular	Bacteria;Pseudomonadota;Gammaproteobacteria;Xanthomonadales;Xanthomonadaceae;Xanthomonas;Xanthomonas_citri;
CP030179.1	151878	circular	Bacteria;Pseudomonadota;Gammaproteobacteria;Xanthomonadales;Xanthomonadaceae;Xanthomonas;Xanthomonas_citri;
CP030187.1	106569	circular	Bacteria;Pseudomonadota;Gammaproteobacteria;Enterobacterales;Enterobacteriaceae;Salmonella;Salmonella_enterica;
CP030189.1	5350	circular	Bacteria;Pseudomonadota;Gammaproteobacteria;Enterobacterales;Enterobacteriaceae;Salmonella;Salmonella_enterica;
CP030375.1	3120	circular	Bacteria;Bacillota;Bacilli;Bacillales;Staphylococcaceae;Staphylococcus;Staphylococcus_aureus;
CP030376.1	26424	circular	Bacteria;Bacillota;Bacilli;Bacillales;Staphylococcaceae;Staphylococcus;Staphylococcus_aureus;
CP030385.1	27063	circular	Bacteria;Bacillota;Bacilli;Bacillales;Staphylococcaceae;Staphylococcus;Staphylococcus_aureus;
CP030387.1	25430	circular	Bacteria;Bacillota;Bacilli;Bacillales;Staphylococcaceae;Staphylococcus;Staphylococcus_aureus;
CP030389.1	27245	circular	Bacteria;Bacillota;Bacilli;Bacillales;Staphylococcaceae;Staphylococcus;Staphylococcus_aureus;
CP030392.1	27266	circular	Bacteria;Bacillota;Bacilli;Bacillales;Staphylococcaceae;Staphylococcus;Staphylococcus_aureus;
CP030394.1	25071	circular	Bacteria;Bacillota;Bacilli;Bacillales;Staphylococcaceae;Staphylococcus;Staphylococcus_aureus;
CP030397.1	24124	circular	Bacteria;Bacillota;Bacilli;Bacillales;Staphylococcaceae;Staphylococcus;Staphylococcus_aureus;
CP030405.1	26898	circular	Bacteria;Bacillota;Bacilli;Bacillales;Staphylococcaceae;Staphylococcus;Staphylococcus_aureus;
CP030409.1	26424	circular	Bacteria;Bacillota;Bacilli;Bacillales;Staphylococcaceae;Staphylococcus;Staphylococcus_aureus;
CP030413.1	20403	circular	Bacteria;Bacillota;Bacilli;Bacillales;Staphylococcaceae;Staphylococcus;Staphylococcus_aureus;
CP030414.1	27072	circular	Bacteria;Bacillota;Bacilli;Bacillales;Staphylococcaceae;Staphylococcus;Staphylococcus_aureus;
CP030416.1	27077	circular	Bacteria;Bacillota;Bacilli;Bacillales;Staphylococcaceae;Staphylococcus;Staphylococcus_aureus;
CP030417.1	3123	circular	Bacteria;Bacillota;Bacilli;Bacillales;Staphylococcaceae;Staphylococcus;Staphylococcus_aureus;
CP030423.1	27270	circular	Bacteria;Bacillota;Bacilli;Bacillales;Staphylococcaceae;Staphylococcus;Staphylococcus_aureus;
CP030425.1	17543	circular	Bacteria;Bacillota;Bacilli;Bacillales;Staphylococcaceae;Staphylococcus;Staphylococcus_aureus;
CP030427.1	27068	circular	Bacteria;Bacillota;Bacilli;Bacillales;Staphylococcaceae;Staphylococcus;Staphylococcus_aureus;
CP030433.1	25430	circular	Bacteria;Bacillota;Bacilli;Bacillales;Staphylococcaceae;Staphylococcus;Staphylococcus_aureus;
CP030436.1	19523	circular	Bacteria;Bacillota;Bacilli;Bacillales;Staphylococcaceae;Staphylococcus;Staphylococcus_aureus;
CP030444.1	27044	circular	Bacteria;Bacillota;Bacilli;Bacillales;Staphylococcaceae;Staphylococcus;Staphylococcus_aureus;
CP030446.1	27068	circular	Bacteria;Bacillota;Bacilli;Bacillales;Staphylococcaceae;Staphylococcus;Staphylococcus_aureus;
CP030460.1	8041	circular	Bacteria;Bacillota;Bacilli;Bacillales;Staphylococcaceae;Staphylococcus;Staphylococcus_aureus;
CP030461.1	24661	circular	Bacteria;Bacillota;Bacilli;Bacillales;Staphylococcaceae;Staphylococcus;Staphylococcus_aureus;
CP030466.1	25432	circular	Bacteria;Bacillota;Bacilli;Bacillales;Staphylococcaceae;Staphylococcus;Staphylococcus_aureus;
CP030472.1	27264	circular	Bacteria;Bacillota;Bacilli;Bacillales;Staphylococcaceae;Staphylococcus;Staphylococcus_aureus;
CP030473.1	22850	circular	Bacteria;Bacillota;Bacilli;Bacillales;Staphylococcaceae;Staphylococcus;Staphylococcus_aureus;
CP030477.1	22785	circular	Bacteria;Bacillota;Bacilli;Bacillales;Staphylococcaceae;Staphylococcus;Staphylococcus_aureus;
CP030478.1	44863	circular	Bacteria;Bacillota;Bacilli;Bacillales;Staphylococcaceae;Staphylococcus;Staphylococcus_aureus;
CP030480.1	13686	circular	Bacteria;Bacillota;Bacilli;Bacillales;Staphylococcaceae;Staphylococcus;Staphylococcus_aureus;
CP030485.1	24687	circular	Bacteria;Bacillota;Bacilli;Bacillales;Staphylococcaceae;Staphylococcus;Staphylococcus_aureus;
CP030486.1	3124	circular	Bacteria;Bacillota;Bacilli;Bacillales;Staphylococcaceae;Staphylococcus;Staphylococcus_aureus;
CP030487.1	2467	circular	Bacteria;Bacillota;Bacilli;Bacillales;Staphylococcaceae;Staphylococcus;Staphylococcus_aureus;
CP030488.1	24124	circular	Bacteria;Bacillota;Bacilli;Bacillales;Staphylococcaceae;Staphylococcus;Staphylococcus_aureus;
CP030494.1	26984	circular	Bacteria;Bacillota;Bacilli;Bacillales;Staphylococcaceae;Staphylococcus;Staphylococcus_aureus;
CP030500.1	27265	circular	Bacteria;Bacillota;Bacilli;Bacillales;Staphylococcaceae;Staphylococcus;Staphylococcus_aureus;
CP030509.1	25444	circular	Bacteria;Bacillota;Bacilli;Bacillales;Staphylococcaceae;Staphylococcus;Staphylococcus_aureus;
CP030511.1	27070	circular	Bacteria;Bacillota;Bacilli;Bacillales;Staphylococcaceae;Staphylococcus;Staphylococcus_aureus;
CP030513.1	27062	circular	Bacteria;Bacillota;Bacilli;Bacillales;Staphylococcaceae;Staphylococcus;Staphylococcus_aureus;
CP030515.1	3125	circular	Bacteria;Bacillota;Bacilli;Bacillales;Staphylococcaceae;Staphylococcus;Staphylococcus_aureus;
CP030517.1	13163	circular	Bacteria;Bacillota;Bacilli;Bacillales;Staphylococcaceae;Staphylococcus;Staphylococcus_aureus;
CP030519.1	13119	circular	Bacteria;Bacillota;Bacilli;Bacillales;Staphylococcaceae;Staphylococcus;Staphylococcus_aureus;
CP030521.1	13163	circular	Bacteria;Bacillota;Bacilli;Bacillales;Staphylococcaceae;Staphylococcus;Staphylococcus_aureus;
CP030523.1	22611	circular	Bacteria;Bacillota;Bacilli;Bacillales;Staphylococcaceae;Staphylococcus;Staphylococcus_aureus;
CP030528.1	20067	circular	Bacteria;Bacillota;Bacilli;Bacillales;Staphylococcaceae;Staphylococcus;Staphylococcus_aureus;
CP030530.1	23801	circular	Bacteria;Bacillota;Bacilli;Bacillales;Staphylococcaceae;Staphylococcus;Staphylococcus_aureus;
CP030533.1	19444	circular	Bacteria;Bacillota;Bacilli;Bacillales;Staphylococcaceae;Staphylococcus;Staphylococcus_aureus;
CP030535.1	13163	circular	Bacteria;Bacillota;Bacilli;Bacillales;Staphylococcaceae;Staphylococcus;Staphylococcus_aureus;
CP030536.1	25430	circular	Bacteria;Bacillota;Bacilli;Bacillales;Staphylococcaceae;Staphylococcus;Staphylococcus_aureus;
CP030541.1	20414	circular	Bacteria;Bacillota;Bacilli;Bacillales;Staphylococcaceae;Staphylococcus;Staphylococcus_aureus;
CP030544.1	17104	circular	Bacteria;Bacillota;Bacilli;Bacillales;Staphylococcaceae;Staphylococcus;Staphylococcus_aureus;
CP030549.1	26424	circular	Bacteria;Bacillota;Bacilli;Bacillales;Staphylococcaceae;Staphylococcus;Staphylococcus_aureus;
CP030551.1	27272	circular	Bacteria;Bacillota;Bacilli;Bacillales;Staphylococcaceae;Staphylococcus;Staphylococcus_aureus;
CP030555.1	25435	circular	Bacteria;Bacillota;Bacilli;Bacillales;Staphylococcaceae;Staphylococcus;Staphylococcus_aureus;
CP030567.1	25437	circular	Bacteria;Bacillota;Bacilli;Bacillales;Staphylococcaceae;Staphylococcus;Staphylococcus_aureus;
CP030571.1	25430	circular	Bacteria;Bacillota;Bacilli;Bacillales;Staphylococcaceae;Staphylococcus;Staphylococcus_aureus;
CP030576.1	13163	circular	Bacteria;Bacillota;Bacilli;Bacillales;Staphylococcaceae;Staphylococcus;Staphylococcus_aureus;
CP030577.1	3126	circular	Bacteria;Bacillota;Bacilli;Bacillales;Staphylococcaceae;Staphylococcus;Staphylococcus_aureus;
CP030578.1	26424	circular	Bacteria;Bacillota;Bacilli;Bacillales;Staphylococcaceae;Staphylococcus;Staphylococcus_aureus;
CP030584.1	30886	circular	Bacteria;Bacillota;Bacilli;Bacillales;Staphylococcaceae;Staphylococcus;Staphylococcus_aureus;
CP030587.1	26731	circular	Bacteria;Bacillota;Bacilli;Bacillales;Staphylococcaceae;Staphylococcus;Staphylococcus_aureus;
CP030589.1	27271	circular	Bacteria;Bacillota;Bacilli;Bacillales;Staphylococcaceae;Staphylococcus;Staphylococcus_aureus;
CP030593.1	25430	circular	Bacteria;Bacillota;Bacilli;Bacillales;Staphylococcaceae;Staphylococcus;Staphylococcus_aureus;
CP030594.1	27271	circular	Bacteria;Bacillota;Bacilli;Bacillales;Staphylococcaceae;Staphylococcus;Staphylococcus_aureus;
CP030597.1	27067	circular	Bacteria;Bacillota;Bacilli;Bacillales;Staphylococcaceae;Staphylococcus;Staphylococcus_aureus;
CP030598.1	19444	circular	Bacteria;Bacillota;Bacilli;Bacillales;Staphylococcaceae;Staphylococcus;Staphylococcus_aureus;
CP030602.1	25430	circular	Bacteria;Bacillota;Bacilli;Bacillales;Staphylococcaceae;Staphylococcus;Staphylococcus_aureus;
CP030607.1	24484	circular	Bacteria;Bacillota;Bacilli;Bacillales;Staphylococcaceae;Staphylococcus;Staphylococcus_aureus;
CP030616.1	19409	circular	Bacteria;Bacillota;Bacilli;Bacillales;Staphylococcaceae;Staphylococcus;Staphylococcus_aureus;
CP030625.1	26723	circular	Bacteria;Bacillota;Bacilli;Bacillales;Staphylococcaceae;Staphylococcus;Staphylococcus_aureus;
CP030627.1	28788	circular	Bacteria;Bacillota;Bacilli;Bacillales;Staphylococcaceae;Staphylococcus;Staphylococcus_aureus;
CP030629.1	26911	circular	Bacteria;Bacillota;Bacilli;Bacillales;Staphylococcaceae;Staphylococcus;Staphylococcus_aureus;
CP030633.1	27070	circular	Bacteria;Bacillota;Bacilli;Bacillales;Staphylococcaceae;Staphylococcus;Staphylococcus_aureus;
CP030643.1	23059	circular	Bacteria;Bacillota;Bacilli;Bacillales;Staphylococcaceae;Staphylococcus;Staphylococcus_aureus;
CP030644.1	27026	circular	Bacteria;Bacillota;Bacilli;Bacillales;Staphylococcaceae;Staphylococcus;Staphylococcus_aureus;
CP030657.1	29669	circular	Bacteria;Bacillota;Bacilli;Bacillales;Staphylococcaceae;Staphylococcus;Staphylococcus_aureus;
CP030660.1	27068	circular	Bacteria;Bacillota;Bacilli;Bacillales;Staphylococcaceae;Staphylococcus;Staphylococcus_aureus;
CP030662.1	24914	circular	Bacteria;Bacillota;Bacilli;Bacillales;Staphylococcaceae;Staphylococcus;Staphylococcus_aureus;
CP030663.1	25616	circular	Bacteria;Bacillota;Bacilli;Bacillales;Staphylococcaceae;Staphylococcus;Staphylococcus_aureus;
CP030666.1	25434	circular	Bacteria;Bacillota;Bacilli;Bacillales;Staphylococcaceae;Staphylococcus;Staphylococcus_aureus;
CP030669.1	25430	circular	Bacteria;Bacillota;Bacilli;Bacillales;Staphylococcaceae;Staphylococcus;Staphylococcus_aureus;
CP030671.1	42259	circular	Bacteria;Bacillota;Bacilli;Bacillales;Staphylococcaceae;Staphylococcus;Staphylococcus_aureus;
CP030672.1	27078	circular	Bacteria;Bacillota;Bacilli;Bacillales;Staphylococcaceae;Staphylococcus;Staphylococcus_aureus;
CP030676.1	16751	circular	Bacteria;Bacillota;Bacilli;Bacillales;Staphylococcaceae;Staphylococcus;Staphylococcus_aureus;
CP030682.1	27297	circular	Bacteria;Bacillota;Bacilli;Bacillales;Staphylococcaceae;Staphylococcus;Staphylococcus_aureus;
CP030690.1	20759	circular	Bacteria;Bacillota;Bacilli;Bacillales;Staphylococcaceae;Staphylococcus;Staphylococcus_aureus;
CP030691.1	27262	circular	Bacteria;Bacillota;Bacilli;Bacillales;Staphylococcaceae;Staphylococcus;Staphylococcus_aureus;
CP030694.1	26984	circular	Bacteria;Bacillota;Bacilli;Bacillales;Staphylococcaceae;Staphylococcus;Staphylococcus_aureus;
CP030697.1	30991	circular	Bacteria;Bacillota;Bacilli;Bacillales;Staphylococcaceae;Staphylococcus;Staphylococcus_aureus;
CP030698.1	25430	circular	Bacteria;Bacillota;Bacilli;Bacillales;Staphylococcaceae;Staphylococcus;Staphylococcus_aureus;
CP030700.1	27074	circular	Bacteria;Bacillota;Bacilli;Bacillales;Staphylococcaceae;Staphylococcus;Staphylococcus_aureus;
CP030703.1	25058	circular	Bacteria;Bacillota;Bacilli;Bacillales;Staphylococcaceae;Staphylococcus;Staphylococcus_aureus;
CP030707.1	27068	circular	Bacteria;Bacillota;Bacilli;Bacillales;Staphylococcaceae;Staphylococcus;Staphylococcus_aureus;
CP030711.1	27267	circular	Bacteria;Bacillota;Bacilli;Bacillales;Staphylococcaceae;Staphylococcus;Staphylococcus_aureus;
CP030721.1	4119	circular	Bacteria;Pseudomonadota;Gammaproteobacteria;Enterobacterales;Enterobacteriaceae;Klebsiella;Klebsiella_pneumoniae;
CP030728.1	69918	circular	Bacteria;Pseudomonadota;Gammaproteobacteria;Enterobacterales;Enterobacteriaceae;Klebsiella;Klebsiella_pneumoniae;
CP030737.1	4119	circular	Bacteria;Pseudomonadota;Gammaproteobacteria;Enterobacterales;Enterobacteriaceae;Klebsiella;Klebsiella_pneumoniae;
CP030739.1	2509	circular	Bacteria;Pseudomonadota;Gammaproteobacteria;Enterobacterales;Enterobacteriaceae;Klebsiella;Klebsiella_pneumoniae;
CP030740.1	2503	circular	Bacteria;Pseudomonadota;Gammaproteobacteria;Enterobacterales;Enterobacteriaceae;Klebsiella;Klebsiella_pneumoniae;
CP030802.1	70058	circular	Bacteria;Pseudomonadota;Gammaproteobacteria;Vibrionales;Vibrionaceae;Vibrio;Vibrio_owensii;
CP030833.1	16037	circular	Bacteria;Pseudomonadota;Alphaproteobacteria;Hyphomicrobiales;Rhizobiaceae;Neorhizobium;Neorhizobium_sp._NCHU2750;
CP030869.2	3978	circular	Bacteria;Bacillota;Bacilli;Lactobacillales;Lactobacillaceae;Oenococcus;Oenococcus_sp._UCMA_16435;
CP031019.1	22170	circular	Bacteria;Bacillota;Bacilli;Lactobacillales;Lactobacillaceae;Lactobacillus;Lactobacillus_helveticus;
CP031020.1	30538	circular	Bacteria;Bacillota;Bacilli;Lactobacillales;Lactobacillaceae;Lactobacillus;Lactobacillus_helveticus;
CP031024.1	8888	circular	Bacteria;Bacillota;Bacilli;Lactobacillales;Lactobacillaceae;Lactobacillus;Lactobacillus_delbrueckii;
CP031136.1	109442	circular	Bacteria;Pseudomonadota;Gammaproteobacteria;Enterobacterales;Enterobacteriaceae;Escherichia;Escherichia_coli;
CP031138.1	46157	circular	Bacteria;Pseudomonadota;Gammaproteobacteria;Enterobacterales;Enterobacteriaceae;Escherichia;Escherichia_coli;
CP031139.1	25446	linear	Bacteria;Pseudomonadota;Gammaproteobacteria;Enterobacterales;Enterobacteriaceae;Escherichia;Escherichia_coli;
CP031190.1	308622	circular	Bacteria;Pseudomonadota;Gammaproteobacteria;Enterobacterales;Enterobacteriaceae;Salmonella;Salmonella_enterica;
CP031191.1	103441	circular	Bacteria;Pseudomonadota;Gammaproteobacteria;Enterobacterales;Enterobacteriaceae;Salmonella;Salmonella_enterica;
CP031193.1	121511	linear	Bacteria;Actinomycetota;Actinomycetes;Micrococcales;Microbacteriaceae;Humibacter;Humibacter_sp._BT305;
CP031267.1	108569	linear	Bacteria;Bacillota;Bacilli;Bacillales;Staphylococcaceae;Staphylococcus;Staphylococcus_warneri;
CP031268.1	76558	linear	Bacteria;Bacillota;Bacilli;Bacillales;Staphylococcaceae;Staphylococcus;Staphylococcus_warneri;
CP031270.1	98949	circular	Bacteria;Bacillota;Bacilli;Bacillales;Staphylococcaceae;Staphylococcus;Staphylococcus_warneri;
CP031283.1	148340	circular	Bacteria;Pseudomonadota;Gammaproteobacteria;Enterobacterales;Enterobacteriaceae;Escherichia;Escherichia_fergusonii;
CP031284.1	279537	circular	Bacteria;Pseudomonadota;Gammaproteobacteria;Enterobacterales;Enterobacteriaceae;Escherichia;Escherichia_fergusonii;
CP031285.1	45869	circular	Bacteria;Pseudomonadota;Gammaproteobacteria;Enterobacterales;Enterobacteriaceae;Escherichia;Escherichia_fergusonii;
CP031286.1	79635	circular	Bacteria;Pseudomonadota;Gammaproteobacteria;Enterobacterales;Enterobacteriaceae;Escherichia;Escherichia_fergusonii;
CP031366.1	34917	circular	Bacteria;Pseudomonadota;Alphaproteobacteria;Hyphomicrobiales;Rhizobiaceae;Rhizobium;Rhizobium_sp._ZX09;
CP031370.2	19229	circular	Bacteria;Pseudomonadota;Gammaproteobacteria;Enterobacterales;Enterobacteriaceae;Klebsiella;Klebsiella_pneumoniae;
CP031371.2	21845	circular	Bacteria;Pseudomonadota;Gammaproteobacteria;Enterobacterales;Enterobacteriaceae;Klebsiella;Klebsiella_pneumoniae;
CP031373.2	43670	circular	Bacteria;Pseudomonadota;Gammaproteobacteria;Enterobacterales;Enterobacteriaceae;Klebsiella;Klebsiella_pneumoniae;
CP031375.2	8379	circular	Bacteria;Pseudomonadota;Gammaproteobacteria;Enterobacterales;Enterobacteriaceae;Klebsiella;Klebsiella_pneumoniae;
CP031559.1	8975	circular	Bacteria;Campylobacterota;Epsilonproteobacteria;Campylobacterales;Helicobacteraceae;Helicobacter;Helicobacter_pylori;
CP031737.1	6141	circular	Bacteria;Pseudomonadota;Gammaproteobacteria;Enterobacterales;Enterobacteriaceae;Klebsiella;Klebsiella_pneumoniae;
CP031752.1	298364	circular	Bacteria;Pseudomonadota;Alphaproteobacteria;Rhodobacterales;Paracoccaceae;Cereibacter;Cereibacter_sphaeroides;
CP031753.1	134020	circular	Bacteria;Pseudomonadota;Alphaproteobacteria;Rhodobacterales;Paracoccaceae;Cereibacter;Cereibacter_sphaeroides;
CP031754.1	43846	circular	Bacteria;Pseudomonadota;Alphaproteobacteria;Rhodobacterales;Paracoccaceae;Cereibacter;Cereibacter_sphaeroides;
CP031927.1	18530	circular	Bacteria;Bacillota;Bacilli;Lactobacillales;Streptococcaceae;Lactococcus;Lactococcus_lactis;
CP031931.1	9598	circular	Bacteria;Bacillota;Bacilli;Lactobacillales;Streptococcaceae;Lactococcus;Lactococcus_lactis;
CP031932.1	5539	circular	Bacteria;Bacillota;Bacilli;Lactobacillales;Streptococcaceae;Lactococcus;Lactococcus_lactis;
CP032065.1	4065	circular	Bacteria;Bacillota;Bacilli;Lactobacillales;Streptococcaceae;Streptococcus;Streptococcus_suis;
CP032136.1	15045	circular	Bacteria;Pseudomonadota;Gammaproteobacteria;Moraxellales;Moraxellaceae;Acinetobacter;Acinetobacter_haemolyticus;
CP032183.1	121983	circular	Bacteria;Pseudomonadota;Gammaproteobacteria;Enterobacterales;Enterobacteriaceae;Citrobacter;Citrobacter_freundii;
CP032293.1	52591	circular	Bacteria;Pseudomonadota;Gammaproteobacteria;Enterobacterales;Enterobacteriaceae;Enterobacter;Enterobacter_cloacae;
CP032297.1	542014	circular	Bacteria;Pseudomonadota;Gammaproteobacteria;Enterobacterales;Yersiniaceae;Rahnella;Rahnella_aquatilis;
CP032838.1	6704	circular	Bacteria;Pseudomonadota;Gammaproteobacteria;Enterobacterales;Enterobacteriaceae;Klebsiella;Klebsiella_pneumoniae;
CP033370.1	23770	circular	Bacteria;Pseudomonadota;Alphaproteobacteria;Hyphomicrobiales;Phyllobacteriaceae;Mesorhizobium;Mesorhizobium_loti;
CP033373.1	251760	circular	Bacteria;Bacillota;Bacilli;Lactobacillales;Lactobacillaceae;Limosilactobacillus;Limosilactobacillus_fermentum;
CP033374.1	32407	circular	Bacteria;Bacillota;Bacilli;Lactobacillales;Lactobacillaceae;Limosilactobacillus;Limosilactobacillus_fermentum;
CP033375.1	27672	circular	Bacteria;Bacillota;Bacilli;Lactobacillales;Lactobacillaceae;Limosilactobacillus;Limosilactobacillus_fermentum;
CP033377.1	49643	circular	Bacteria;Bacillota;Bacilli;Lactobacillales;Enterococcaceae;Enterococcus;Enterococcus_faecium;
CP033469.1	71078	circular	Bacteria;Pseudomonadota;Gammaproteobacteria;Enterobacterales;Enterobacteriaceae;Enterobacter;Enterobacter_cloacae;
CP033517.1	110816	circular	Bacteria;Pseudomonadota;Gammaproteobacteria;Moraxellales;Moraxellaceae;Acinetobacter;Acinetobacter_baumannii;
CP033518.1	70637	circular	Bacteria;Pseudomonadota;Gammaproteobacteria;Moraxellales;Moraxellaceae;Acinetobacter;Acinetobacter_baumannii;
CP033519.1	8936	circular	Bacteria;Pseudomonadota;Gammaproteobacteria;Moraxellales;Moraxellaceae;Acinetobacter;Acinetobacter_baumannii;
CP033521.1	15039	circular	Bacteria;Pseudomonadota;Gammaproteobacteria;Moraxellales;Moraxellaceae;Acinetobacter;Acinetobacter_pittii;
CP033522.1	8159	circular	Bacteria;Pseudomonadota;Gammaproteobacteria;Moraxellales;Moraxellaceae;Acinetobacter;Acinetobacter_pittii;
CP033523.1	4340	circular	Bacteria;Pseudomonadota;Gammaproteobacteria;Moraxellales;Moraxellaceae;Acinetobacter;Acinetobacter_pittii;
CP033524.1	3867	circular	Bacteria;Pseudomonadota;Gammaproteobacteria;Moraxellales;Moraxellaceae;Acinetobacter;Acinetobacter_pittii;
CP033526.1	65944	circular	Bacteria;Pseudomonadota;Gammaproteobacteria;Moraxellales;Moraxellaceae;Acinetobacter;Acinetobacter_pittii;
CP033527.1	11471	circular	Bacteria;Pseudomonadota;Gammaproteobacteria;Moraxellales;Moraxellaceae;Acinetobacter;Acinetobacter_pittii;
CP033528.1	10395	circular	Bacteria;Pseudomonadota;Gammaproteobacteria;Moraxellales;Moraxellaceae;Acinetobacter;Acinetobacter_pittii;
CP033529.1	6061	circular	Bacteria;Pseudomonadota;Gammaproteobacteria;Moraxellales;Moraxellaceae;Acinetobacter;Acinetobacter_pittii;
CP033531.1	284051	circular	Bacteria;Pseudomonadota;Gammaproteobacteria;Moraxellales;Moraxellaceae;Acinetobacter;Acinetobacter_pittii;
CP033532.1	96775	circular	Bacteria;Pseudomonadota;Gammaproteobacteria;Moraxellales;Moraxellaceae;Acinetobacter;Acinetobacter_pittii;
CP033533.1	32766	circular	Bacteria;Pseudomonadota;Gammaproteobacteria;Moraxellales;Moraxellaceae;Acinetobacter;Acinetobacter_pittii;
CP033534.1	9205	circular	Bacteria;Pseudomonadota;Gammaproteobacteria;Moraxellales;Moraxellaceae;Acinetobacter;Acinetobacter_pittii;
CP033537.1	73223	circular	Bacteria;Pseudomonadota;Gammaproteobacteria;Moraxellales;Moraxellaceae;Acinetobacter;Acinetobacter_pittii;
CP033538.1	12096	circular	Bacteria;Pseudomonadota;Gammaproteobacteria;Moraxellales;Moraxellaceae;Acinetobacter;Acinetobacter_pittii;
CP033539.1	6632	circular	Bacteria;Pseudomonadota;Gammaproteobacteria;Moraxellales;Moraxellaceae;Acinetobacter;Acinetobacter_pittii;
CP033541.1	125715	circular	Bacteria;Pseudomonadota;Gammaproteobacteria;Moraxellales;Moraxellaceae;Acinetobacter;Acinetobacter_pittii;
CP033542.1	10481	circular	Bacteria;Pseudomonadota;Gammaproteobacteria;Moraxellales;Moraxellaceae;Acinetobacter;Acinetobacter_pittii;
CP033543.1	7849	circular	Bacteria;Pseudomonadota;Gammaproteobacteria;Moraxellales;Moraxellaceae;Acinetobacter;Acinetobacter_pittii;
CP033544.1	4885	circular	Bacteria;Pseudomonadota;Gammaproteobacteria;Moraxellales;Moraxellaceae;Acinetobacter;Acinetobacter_pittii;
CP033546.1	158983	circular	Bacteria;Pseudomonadota;Gammaproteobacteria;Moraxellales;Moraxellaceae;Acinetobacter;Acinetobacter_nosocomialis;
CP033547.1	79057	circular	Bacteria;Pseudomonadota;Gammaproteobacteria;Moraxellales;Moraxellaceae;Acinetobacter;Acinetobacter_nosocomialis;
CP033548.1	39960	circular	Bacteria;Pseudomonadota;Gammaproteobacteria;Moraxellales;Moraxellaceae;Acinetobacter;Acinetobacter_nosocomialis;
CP033549.1	5097	circular	Bacteria;Pseudomonadota;Gammaproteobacteria;Moraxellales;Moraxellaceae;Acinetobacter;Acinetobacter_nosocomialis;
CP033551.1	133329	circular	Bacteria;Pseudomonadota;Gammaproteobacteria;Moraxellales;Moraxellaceae;Acinetobacter;Acinetobacter_nosocomialis;
CP033552.1	120617	circular	Bacteria;Pseudomonadota;Gammaproteobacteria;Moraxellales;Moraxellaceae;Acinetobacter;Acinetobacter_nosocomialis;
CP033553.1	8931	circular	Bacteria;Pseudomonadota;Gammaproteobacteria;Moraxellales;Moraxellaceae;Acinetobacter;Acinetobacter_nosocomialis;
CP033554.1	6080	circular	Bacteria;Pseudomonadota;Gammaproteobacteria;Moraxellales;Moraxellaceae;Acinetobacter;Acinetobacter_nosocomialis;
CP033555.1	6042	circular	Bacteria;Pseudomonadota;Gammaproteobacteria;Moraxellales;Moraxellaceae;Acinetobacter;Acinetobacter_nosocomialis;
CP033558.1	91208	circular	Bacteria;Pseudomonadota;Gammaproteobacteria;Moraxellales;Moraxellaceae;Acinetobacter;Acinetobacter_nosocomialis;
CP033559.1	72978	circular	Bacteria;Pseudomonadota;Gammaproteobacteria;Moraxellales;Moraxellaceae;Acinetobacter;Acinetobacter_nosocomialis;
CP033560.1	8080	circular	Bacteria;Pseudomonadota;Gammaproteobacteria;Moraxellales;Moraxellaceae;Acinetobacter;Acinetobacter_nosocomialis;
CP033562.1	134185	circular	Bacteria;Pseudomonadota;Gammaproteobacteria;Moraxellales;Moraxellaceae;Acinetobacter;Acinetobacter_nosocomialis;
CP033563.1	92044	circular	Bacteria;Pseudomonadota;Gammaproteobacteria;Moraxellales;Moraxellaceae;Acinetobacter;Acinetobacter_nosocomialis;
CP033564.1	6077	circular	Bacteria;Pseudomonadota;Gammaproteobacteria;Moraxellales;Moraxellaceae;Acinetobacter;Acinetobacter_nosocomialis;
CP033565.1	5449	circular	Bacteria;Pseudomonadota;Gammaproteobacteria;Moraxellales;Moraxellaceae;Acinetobacter;Acinetobacter_nosocomialis;
CP033566.1	3860	circular	Bacteria;Pseudomonadota;Gammaproteobacteria;Moraxellales;Moraxellaceae;Acinetobacter;Acinetobacter_nosocomialis;
CP033567.1	2727	circular	Bacteria;Pseudomonadota;Gammaproteobacteria;Moraxellales;Moraxellaceae;Acinetobacter;Acinetobacter_nosocomialis;
CP033569.1	323995	circular	Bacteria;Pseudomonadota;Gammaproteobacteria;Moraxellales;Moraxellaceae;Acinetobacter;Acinetobacter_pittii;
CP033570.1	72034	circular	Bacteria;Pseudomonadota;Gammaproteobacteria;Moraxellales;Moraxellaceae;Acinetobacter;Acinetobacter_pittii;
CP033571.1	9166	circular	Bacteria;Pseudomonadota;Gammaproteobacteria;Moraxellales;Moraxellaceae;Acinetobacter;Acinetobacter_pittii;
CP033573.1	79174	circular	Bacteria;Pseudomonadota;Gammaproteobacteria;Moraxellales;Moraxellaceae;Acinetobacter;Acinetobacter_nosocomialis;
CP033609.1	41289	circular	Bacteria;Bacillota;Bacilli;Lactobacillales;Lactobacillaceae;Weissella;Weissella_hellenica;
CP033610.1	20648	circular	Bacteria;Bacillota;Bacilli;Lactobacillales;Lactobacillaceae;Weissella;Weissella_hellenica;
CP033682.1	6141	circular	Bacteria;Pseudomonadota;Gammaproteobacteria;Enterobacterales;Enterobacteriaceae;Raoultella;Raoultella_ornithinolytica;
CP033785.1	5990	linear	Bacteria;Actinomycetota;Actinomycetes;Mycobacteriales;Corynebacteriaceae;Corynebacterium;Corynebacterium_jeikeium;
CP033786.1	1929	linear	Bacteria;Actinomycetota;Actinomycetes;Mycobacteriales;Corynebacteriaceae;Corynebacterium;Corynebacterium_jeikeium;
CP034055.1	113131	circular	Bacteria;Pseudomonadota;Gammaproteobacteria;Enterobacterales;Enterobacteriaceae;Klebsiella;Klebsiella_pneumoniae;
CP034256.1	28652	linear	Bacteria;Pseudomonadota;Gammaproteobacteria;Enterobacterales;Enterobacteriaceae;Escherichia;Escherichia_coli;
CP034323.1	53144	circular	Bacteria;Pseudomonadota;Gammaproteobacteria;Enterobacterales;Enterobacteriaceae;Klebsiella;Klebsiella_pneumoniae;
CP034582.1	47093	circular	Bacteria;Bacillota;Bacilli;Lactobacillales;Streptococcaceae;Lactococcus;Lactococcus_lactis;
CP034584.1	2052	circular	Bacteria;Bacillota;Bacilli;Lactobacillales;Streptococcaceae;Lactococcus;Lactococcus_lactis;
CP034585.1	5900	circular	Bacteria;Bacillota;Bacilli;Lactobacillales;Streptococcaceae;Lactococcus;Lactococcus_lactis;
CP034586.1	8312	circular	Bacteria;Bacillota;Bacilli;Lactobacillales;Streptococcaceae;Lactococcus;Lactococcus_lactis;
CP034837.1	513964	circular	Bacteria;Pseudomonadota;Gammaproteobacteria;Enterobacterales;Yersiniaceae;Rahnella;Rahnella_aquatilis;
CP034838.1	556163	circular	Bacteria;Pseudomonadota;Gammaproteobacteria;Enterobacterales;Yersiniaceae;Rahnella;Rahnella_aquatilis;
CP034937.1	94608	circular	Bacteria;Pseudomonadota;Gammaproteobacteria;Enterobacterales;Enterobacteriaceae;Escherichia;Escherichia_coli;
CP035011.1	8398	circular	Bacteria;Pseudomonadota;Gammaproteobacteria;Enterobacterales;Enterobacteriaceae;Shigella;Shigella_sonnei;
CP035180.1	282657	circular	Bacteria;Pseudomonadota;Gammaproteobacteria;Enterobacterales;Enterobacteriaceae;Klebsiella;Klebsiella_pneumoniae;
CP035218.1	8852	circular	Bacteria;Pseudomonadota;Gammaproteobacteria;Enterobacterales;Enterobacteriaceae;Klebsiella;Klebsiella_michiganensis;
CP035219.1	6986	circular	Bacteria;Pseudomonadota;Gammaproteobacteria;Enterobacterales;Enterobacteriaceae;Klebsiella;Klebsiella_michiganensis;
CP035663.1	6303	circular	Bacteria;Bacillota;Bacilli;Lactobacillales;Enterococcaceae;Enterococcus;Enterococcus_faecium;
CP035664.1	4316	circular	Bacteria;Bacillota;Bacilli;Lactobacillales;Enterococcaceae;Enterococcus;Enterococcus_faecium;
CP035665.1	3008	circular	Bacteria;Bacillota;Bacilli;Lactobacillales;Enterococcaceae;Enterococcus;Enterococcus_faecium;
CP035667.1	294919	circular	Bacteria;Bacillota;Bacilli;Lactobacillales;Enterococcaceae;Enterococcus;Enterococcus_faecium;
CP035673.1	16033	circular	Bacteria;Pseudomonadota;Gammaproteobacteria;Moraxellales;Moraxellaceae;Acinetobacter;Acinetobacter_baumannii;
CP035674.1	14067	circular	Bacteria;Pseudomonadota;Gammaproteobacteria;Moraxellales;Moraxellaceae;Acinetobacter;Acinetobacter_baumannii;
CP035675.1	11089	circular	Bacteria;Pseudomonadota;Gammaproteobacteria;Moraxellales;Moraxellaceae;Acinetobacter;Acinetobacter_baumannii;
CP035774.1	27056	circular	Bacteria;Pseudomonadota;Gammaproteobacteria;Enterobacterales;Enterobacteriaceae;Klebsiella;Klebsiella_pneumoniae;
CP035775.1	42640	circular	Bacteria;Pseudomonadota;Gammaproteobacteria;Enterobacterales;Enterobacteriaceae;Klebsiella;Klebsiella_pneumoniae;
CP035909.1	108969	circular	Bacteria;Pseudomonadota;Gammaproteobacteria;Enterobacterales;Enterobacteriaceae;Klebsiella;Klebsiella_pneumoniae;
CP035910.1	38920	linear	Bacteria;Pseudomonadota;Gammaproteobacteria;Enterobacterales;Enterobacteriaceae;Klebsiella;Klebsiella_pneumoniae;
CP035912.1	4166	linear	Bacteria;Pseudomonadota;Gammaproteobacteria;Enterobacterales;Enterobacteriaceae;Klebsiella;Klebsiella_pneumoniae;
CP035916.1	287007	circular	Bacteria;Pseudomonadota;Gammaproteobacteria;Enterobacterales;Enterobacteriaceae;Salmonella;Salmonella_enterica;
CP035919.1	36558	circular	Bacteria;Pseudomonadota;Gammaproteobacteria;Vibrionales;Vibrionaceae;Vibrio;Vibrio_cidicii;
CP035920.1	90006	circular	Bacteria;Pseudomonadota;Gammaproteobacteria;Vibrionales;Vibrionaceae;Vibrio;Vibrio_cidicii;
CP035932.1	38962	circular	Bacteria;Pseudomonadota;Gammaproteobacteria;Moraxellales;Moraxellaceae;Acinetobacter;Acinetobacter_baumannii;
CP035933.1	11195	circular	Bacteria;Pseudomonadota;Gammaproteobacteria;Moraxellales;Moraxellaceae;Acinetobacter;Acinetobacter_baumannii;
CP036297.1	45168	circular	Bacteria;Planctomycetota;;;;;Planctomycetes_bacterium_Pla86;
CP036421.1	96568	circular	Bacteria;Pseudomonadota;Alphaproteobacteria;Rhodobacterales;Paracoccaceae;Cereibacter;Cereibacter_sphaeroides;
CP036488.1	525842	circular	Bacteria;Pseudomonadota;Gammaproteobacteria;Enterobacterales;Yersiniaceae;Rahnella;Rahnella_aquatilis;
CP037443.1	113520	circular	Bacteria;Pseudomonadota;Gammaproteobacteria;Enterobacterales;Enterobacteriaceae;Klebsiella;Klebsiella_sp._PO552;
CP037445.1	14200	circular	Bacteria;Pseudomonadota;Gammaproteobacteria;Enterobacterales;Enterobacteriaceae;Klebsiella;Klebsiella_sp._PO552;
CP037446.1	12598	circular	Bacteria;Pseudomonadota;Gammaproteobacteria;Enterobacterales;Enterobacteriaceae;Klebsiella;Klebsiella_sp._PO552;
CP037447.1	5974	circular	Bacteria;Pseudomonadota;Gammaproteobacteria;Enterobacterales;Enterobacteriaceae;Klebsiella;Klebsiella_sp._PO552;
CP037448.1	3268	circular	Bacteria;Pseudomonadota;Gammaproteobacteria;Enterobacterales;Enterobacteriaceae;Klebsiella;Klebsiella_sp._PO552;
CP037738.1	47742	circular	Bacteria;Pseudomonadota;Gammaproteobacteria;Enterobacterales;Enterobacteriaceae;Citrobacter;Citrobacter_freundii;
CP037740.1	3223	circular	Bacteria;Pseudomonadota;Gammaproteobacteria;Enterobacterales;Enterobacteriaceae;Citrobacter;Citrobacter_freundii;
CP037958.1	3373	circular	Bacteria;Pseudomonadota;Gammaproteobacteria;Enterobacterales;Enterobacteriaceae;Salmonella;Salmonella_enterica;
CP037991.1	483686	circular	Bacteria;Bacillota;Bacilli;Bacillales;Bacillaceae;Bacillus;Bacillus_mycoides;
CP037998.1	8401	circular	Bacteria;Pseudomonadota;Gammaproteobacteria;Enterobacterales;Enterobacteriaceae;Shigella;Shigella_sonnei;
CP037999.1	6015	circular	Bacteria;Pseudomonadota;Gammaproteobacteria;Enterobacterales;Enterobacteriaceae;Shigella;Shigella_sonnei;
CP038000.1	2690	circular	Bacteria;Pseudomonadota;Gammaproteobacteria;Enterobacterales;Enterobacteriaceae;Shigella;Shigella_sonnei;
CP038199.1	4794	circular	Bacteria;Pseudomonadota;Alphaproteobacteria;Rhodobacterales;Paracoccaceae;Paracoccus;Paracoccus_ferrooxidans;
CP038200.1	50343	circular	Bacteria;Pseudomonadota;Alphaproteobacteria;Rhodobacterales;Paracoccaceae;Paracoccus;Paracoccus_ferrooxidans;
CP038201.1	835062	circular	Bacteria;Pseudomonadota;Alphaproteobacteria;Rhodobacterales;Paracoccaceae;Paracoccus;Paracoccus_ferrooxidans;
CP038202.1	1464534	circular	Bacteria;Pseudomonadota;Alphaproteobacteria;Rhodobacterales;Paracoccaceae;Paracoccus;Paracoccus_ferrooxidans;
CP038509.1	41193	linear	Bacteria;Pseudomonadota;Gammaproteobacteria;Enterobacterales;Enterobacteriaceae;Salmonella;Salmonella_enterica;
CP038655.1	5584	circular	Bacteria;Pseudomonadota;Gammaproteobacteria;Enterobacterales;Enterobacteriaceae;Citrobacter;Citrobacter_freundii;
CP038659.1	385971	circular	Bacteria;Pseudomonadota;Gammaproteobacteria;Enterobacterales;Enterobacteriaceae;Citrobacter;Citrobacter_freundii;
CP038660.1	4051	circular	Bacteria;Pseudomonadota;Gammaproteobacteria;Enterobacterales;Enterobacteriaceae;Citrobacter;Citrobacter_freundii;
CP039272.1	29873	linear	Bacteria;Pseudomonadota;Gammaproteobacteria;Enterobacterales;Enterobacteriaceae;Salmonella;Salmonella_enterica;Salmonella_enterica_subsp._enterica_serovar_Senftenberg_str._CFSAN004025
CP039274.1	4096	circular	Bacteria;Pseudomonadota;Gammaproteobacteria;Enterobacterales;Enterobacteriaceae;Salmonella;Salmonella_enterica;Salmonella_enterica_subsp._enterica_serovar_Senftenberg_str._CFSAN004025
CP039275.1	3270	circular	Bacteria;Pseudomonadota;Gammaproteobacteria;Enterobacterales;Enterobacteriaceae;Salmonella;Salmonella_enterica;Salmonella_enterica_subsp._enterica_serovar_Senftenberg_str._CFSAN004025
CP039858.1	4073	circular	Bacteria;Pseudomonadota;Gammaproteobacteria;Enterobacterales;Enterobacteriaceae;Salmonella;Salmonella_enterica;
CP039915.1	29672	circular	Bacteria;Pseudomonadota;Alphaproteobacteria;Hyphomicrobiales;Rhizobiaceae;Agrobacterium;Agrobacterium_tumefaciens;
CP039918.1	372686	circular	Bacteria;Pseudomonadota;Alphaproteobacteria;Hyphomicrobiales;Rhizobiaceae;Agrobacterium;Agrobacterium_tumefaciens;
CP039919.1	137102	circular	Bacteria;Pseudomonadota;Alphaproteobacteria;Hyphomicrobiales;Rhizobiaceae;Agrobacterium;Agrobacterium_tumefaciens;
CP039921.1	46073	circular	Bacteria;Pseudomonadota;Alphaproteobacteria;Hyphomicrobiales;Rhizobiaceae;Agrobacterium;Agrobacterium_tumefaciens;
CP040041.1	561419	circular	Bacteria;Pseudomonadota;Gammaproteobacteria;Moraxellales;Moraxellaceae;Acinetobacter;Acinetobacter_baumannii;
CP040044.1	47143	circular	Bacteria;Pseudomonadota;Gammaproteobacteria;Moraxellales;Moraxellaceae;Acinetobacter;Acinetobacter_baumannii;
CP040045.1	16485	circular	Bacteria;Pseudomonadota;Gammaproteobacteria;Moraxellales;Moraxellaceae;Acinetobacter;Acinetobacter_baumannii;
CP040055.1	16467	circular	Bacteria;Pseudomonadota;Gammaproteobacteria;Moraxellales;Moraxellaceae;Acinetobacter;Acinetobacter_baumannii;
CP040178.1	59952	linear	Bacteria;Pseudomonadota;Gammaproteobacteria;Enterobacterales;Enterobacteriaceae;Klebsiella;Klebsiella_pneumoniae;
CP040446.1	46161	circular	Bacteria;Pseudomonadota;Gammaproteobacteria;Enterobacterales;Enterobacteriaceae;Klebsiella;Klebsiella_pneumoniae;
CP040448.1	5251	circular	Bacteria;Pseudomonadota;Gammaproteobacteria;Enterobacterales;Enterobacteriaceae;Klebsiella;Klebsiella_pneumoniae;
CP040452.1	1833961	circular	Bacteria;Pseudomonadota;Gammaproteobacteria;Oceanospirillales;Halomonadaceae;Halomonas;Halomonas_sp._PA16-9;
CP040467.1	307384	linear	Bacteria;Actinomycetota;Actinomycetes;Kitasatosporales;Streptomycetaceae;Streptomyces;Streptomyces_albidoflavus;
CP040589.1	8690	circular	Bacteria;Bacillota;Bacilli;Lactobacillales;Lactobacillaceae;Furfurilactobacillus;Furfurilactobacillus_rossiae;
CP040591.1	25531	circular	Bacteria;Bacillota;Bacilli;Lactobacillales;Lactobacillaceae;Furfurilactobacillus;Furfurilactobacillus_rossiae;
CP040592.1	8701	circular	Bacteria;Bacillota;Bacilli;Lactobacillales;Lactobacillaceae;Furfurilactobacillus;Furfurilactobacillus_rossiae;
CP040890.1	5065	circular	Bacteria;Pseudomonadota;Gammaproteobacteria;Enterobacterales;Enterobacteriaceae;Leclercia;Leclercia_adecarboxylata;
CP040891.1	9782	circular	Bacteria;Pseudomonadota;Gammaproteobacteria;Enterobacterales;Enterobacteriaceae;Leclercia;Leclercia_adecarboxylata;
CP040892.1	48894	circular	Bacteria;Pseudomonadota;Gammaproteobacteria;Enterobacterales;Enterobacteriaceae;Leclercia;Leclercia_adecarboxylata;
CP040893.1	90410	circular	Bacteria;Pseudomonadota;Gammaproteobacteria;Enterobacterales;Enterobacteriaceae;Leclercia;Leclercia_adecarboxylata;
CP040894.1	75205	circular	Bacteria;Pseudomonadota;Gammaproteobacteria;Enterobacterales;Enterobacteriaceae;Leclercia;Leclercia_adecarboxylata;
CP041024.1	202516	circular	Bacteria;Pseudomonadota;Gammaproteobacteria;Enterobacterales;Enterobacteriaceae;Klebsiella;Klebsiella_pneumoniae;
CP041053.1	52179	circular	Bacteria;Pseudomonadota;Gammaproteobacteria;Enterobacterales;Enterobacteriaceae;Enterobacter;Enterobacter_hormaechei;
CP041055.1	2573	linear	Bacteria;Pseudomonadota;Gammaproteobacteria;Enterobacterales;Enterobacteriaceae;Enterobacter;Enterobacter_hormaechei;
CP041056.1	10424	circular	Bacteria;Pseudomonadota;Gammaproteobacteria;Enterobacterales;Enterobacteriaceae;Enterobacter;Enterobacter_hormaechei;
CP041058.1	3385	circular	Bacteria;Pseudomonadota;Gammaproteobacteria;Enterobacterales;Enterobacteriaceae;Enterobacter;Enterobacter_hormaechei;
CP041059.1	9282	circular	Bacteria;Pseudomonadota;Gammaproteobacteria;Enterobacterales;Enterobacteriaceae;Enterobacter;Enterobacter_hormaechei;
CP041060.1	9581	linear	Bacteria;Pseudomonadota;Gammaproteobacteria;Enterobacterales;Enterobacteriaceae;Enterobacter;Enterobacter_hormaechei;
CP041073.1	4751	circular	Bacteria;Bacillota;Bacilli;Bacillales;Bacillaceae;Bacillus;Bacillus_tropicus;
CP041074.1	211160	circular	Bacteria;Bacillota;Bacilli;Bacillales;Bacillaceae;Bacillus;Bacillus_tropicus;
CP041075.1	157863	circular	Bacteria;Bacillota;Bacilli;Bacillales;Bacillaceae;Bacillus;Bacillus_tropicus;
CP041076.1	85786	circular	Bacteria;Bacillota;Bacilli;Bacillales;Bacillaceae;Bacillus;Bacillus_tropicus;
CP041077.1	35177	circular	Bacteria;Bacillota;Bacilli;Bacillales;Bacillaceae;Bacillus;Bacillus_tropicus;
CP041078.1	28701	circular	Bacteria;Bacillota;Bacilli;Bacillales;Bacillaceae;Bacillus;Bacillus_tropicus;
CP041079.1	14195	circular	Bacteria;Bacillota;Bacilli;Bacillales;Bacillaceae;Bacillus;Bacillus_tropicus;
CP041080.1	13167	circular	Bacteria;Bacillota;Bacilli;Bacillales;Bacillaceae;Bacillus;Bacillus_tropicus;
CP041081.1	9926	circular	Bacteria;Bacillota;Bacilli;Bacillales;Bacillaceae;Bacillus;Bacillus_tropicus;
CP041128.1	63265	circular	Bacteria;Pseudomonadota;Gammaproteobacteria;Enterobacterales;Yersiniaceae;Serratia;Serratia_marcescens;
CP041206.1	519523	circular	Bacteria;Pseudomonadota;Alphaproteobacteria;Hyphomicrobiales;Rhizobiaceae;Rhizobium;Rhizobium_sp._NIBRBAC000502774;
CP041366.1	11449	circular	Bacteria;Pseudomonadota;Gammaproteobacteria;Moraxellales;Moraxellaceae;Acinetobacter;Acinetobacter_tandoii;
CP041367.1	1579	circular	Bacteria;Pseudomonadota;Gammaproteobacteria;Moraxellales;Moraxellaceae;Acinetobacter;Acinetobacter_tandoii;
CP041388.1	382325	circular	Bacteria;Pseudomonadota;Gammaproteobacteria;Enterobacterales;Enterobacteriaceae;Raoultella;Raoultella_ornithinolytica;
CP041389.1	125809	circular	Bacteria;Pseudomonadota;Gammaproteobacteria;Enterobacterales;Enterobacteriaceae;Raoultella;Raoultella_ornithinolytica;
CP041751.1	56742	circular	Bacteria;Bacillota;Bacilli;Bacillales;Bacillaceae;Bacillus;Bacillus_paranthracis;
CP041752.1	40613	circular	Bacteria;Bacillota;Bacilli;Bacillales;Bacillaceae;Bacillus;Bacillus_paranthracis;
CP041768.1	46843	circular	Bacteria;Actinomycetota;Actinomycetes;Micrococcales;Ornithinimicrobiaceae;Ornithinimicrobium;Ornithinimicrobium_sp._HY006;
CP041938.1	60125	circular	Bacteria;Pseudomonadota;Gammaproteobacteria;Enterobacterales;Enterobacteriaceae;Klebsiella;Klebsiella_pneumoniae;
CP041977.1	35649	circular	Bacteria;Bacillota;Bacilli;Bacillales;Bacillaceae;Bacillus;Bacillus_pacificus;
CP042206.1	4586	circular	Bacteria;Pseudomonadota;Gammaproteobacteria;Moraxellales;Moraxellaceae;Acinetobacter;Acinetobacter_baumannii;
CP042207.1	9900	circular	Bacteria;Pseudomonadota;Gammaproteobacteria;Moraxellales;Moraxellaceae;Acinetobacter;Acinetobacter_baumannii;
CP042208.1	11291	circular	Bacteria;Pseudomonadota;Gammaproteobacteria;Moraxellales;Moraxellaceae;Acinetobacter;Acinetobacter_baumannii;
CP042209.1	37365	circular	Bacteria;Pseudomonadota;Gammaproteobacteria;Moraxellales;Moraxellaceae;Acinetobacter;Acinetobacter_baumannii;
CP042273.1	32065	circular	Bacteria;Bacillota;Bacilli;Bacillales;Paenibacillaceae;Paenibacillus;Paenibacillus_polymyxa;
CP042280.1	92592	circular	Bacteria;Actinomycetota;Actinomycetes;Kitasatosporales;Streptomycetaceae;Streptomyces;Streptomyces_sp._WAC08241;
CP042358.1	536322	circular	Bacteria;Pseudomonadota;Gammaproteobacteria;Enterobacterales;Yersiniaceae;Rahnella;Rahnella_aquatilis;
CP042400.1	41395	circular	Bacteria;Bacillota;Bacilli;Lactobacillales;Lactobacillaceae;Weissella;Weissella_hellenica;
CP042401.1	30882	circular	Bacteria;Bacillota;Bacilli;Lactobacillales;Lactobacillaceae;Weissella;Weissella_hellenica;
CP042402.1	15116	circular	Bacteria;Bacillota;Bacilli;Lactobacillales;Lactobacillaceae;Weissella;Weissella_hellenica;
CP042403.1	11356	circular	Bacteria;Bacillota;Bacilli;Lactobacillales;Lactobacillaceae;Weissella;Weissella_hellenica;
CP042407.1	10238	circular	Bacteria;Bacillota;Bacilli;Lactobacillales;Lactobacillaceae;Leuconostoc;Leuconostoc_mesenteroides;
CP042497.1	8836	not-set	Bacteria;Pseudomonadota;Gammaproteobacteria;Enterobacterales;Enterobacteriaceae;Leclercia;Leclercia_adecarboxylata;
CP042508.1	93544	circular	Bacteria;Pseudomonadota;Gammaproteobacteria;Enterobacterales;Enterobacteriaceae;Leclercia;Leclercia_adecarboxylata;
CP042510.1	4678	circular	Bacteria;Pseudomonadota;Gammaproteobacteria;Enterobacterales;Enterobacteriaceae;Leclercia;Leclercia_adecarboxylata;
CP042527.1	16609	circular	Bacteria;Pseudomonadota;Gammaproteobacteria;Enterobacterales;Enterobacteriaceae;Citrobacter;Citrobacter_freundii;
CP042538.1	4938	circular	Bacteria;Pseudomonadota;Gammaproteobacteria;Enterobacterales;Enterobacteriaceae;Citrobacter;Citrobacter_freundii;
CP042539.1	3223	circular	Bacteria;Pseudomonadota;Gammaproteobacteria;Enterobacterales;Enterobacteriaceae;Citrobacter;Citrobacter_freundii;
CP042595.1	336677	linear	Bacteria;Actinomycetota;Actinomycetes;Kitasatosporales;Streptomycetaceae;Streptomyces;Streptomyces_albogriseolus;
CP042600.1	121754	circular	Bacteria;Pseudomonadota;Gammaproteobacteria;Enterobacterales;Enterobacteriaceae;Escherichia;Escherichia_coli;
CP042603.1	8176	circular	Bacteria;Pseudomonadota;Gammaproteobacteria;Enterobacterales;Enterobacteriaceae;Escherichia;Escherichia_coli;
CP042604.1	3028	circular	Bacteria;Pseudomonadota;Gammaproteobacteria;Enterobacterales;Enterobacteriaceae;Escherichia;Escherichia_coli;
CP042605.1	2457	circular	Bacteria;Pseudomonadota;Gammaproteobacteria;Enterobacterales;Enterobacteriaceae;Escherichia;Escherichia_coli;
CP042607.1	34525	circular	Bacteria;Pseudomonadota;Gammaproteobacteria;Enterobacterales;Enterobacteriaceae;Escherichia;Escherichia_coli;
CP042608.1	25336	circular	Bacteria;Pseudomonadota;Gammaproteobacteria;Enterobacterales;Enterobacteriaceae;Escherichia;Escherichia_coli;
CP042609.1	5518	circular	Bacteria;Pseudomonadota;Gammaproteobacteria;Enterobacterales;Enterobacteriaceae;Escherichia;Escherichia_coli;
CP042610.1	4870	circular	Bacteria;Pseudomonadota;Gammaproteobacteria;Enterobacterales;Enterobacteriaceae;Escherichia;Escherichia_coli;
CP042612.1	2997	circular	Bacteria;Pseudomonadota;Gammaproteobacteria;Enterobacterales;Enterobacteriaceae;Escherichia;Escherichia_coli;
CP042613.1	2506	circular	Bacteria;Pseudomonadota;Gammaproteobacteria;Enterobacterales;Enterobacteriaceae;Escherichia;Escherichia_coli;
CP042614.1	2454	circular	Bacteria;Pseudomonadota;Gammaproteobacteria;Enterobacterales;Enterobacteriaceae;Escherichia;Escherichia_coli;
CP042616.1	269463	circular	Bacteria;Pseudomonadota;Gammaproteobacteria;Enterobacterales;Enterobacteriaceae;Escherichia;Escherichia_coli;
CP042617.1	128115	circular	Bacteria;Pseudomonadota;Gammaproteobacteria;Enterobacterales;Enterobacteriaceae;Escherichia;Escherichia_coli;
CP042619.1	100041	circular	Bacteria;Pseudomonadota;Gammaproteobacteria;Enterobacterales;Enterobacteriaceae;Escherichia;Escherichia_coli;
CP042620.1	93655	circular	Bacteria;Pseudomonadota;Gammaproteobacteria;Enterobacterales;Enterobacteriaceae;Escherichia;Escherichia_coli;
CP042622.1	46850	circular	Bacteria;Pseudomonadota;Gammaproteobacteria;Enterobacterales;Enterobacteriaceae;Escherichia;Escherichia_coli;
CP042623.1	4776	circular	Bacteria;Pseudomonadota;Gammaproteobacteria;Enterobacterales;Enterobacteriaceae;Escherichia;Escherichia_coli;
CP042626.1	1551	circular	Bacteria;Pseudomonadota;Gammaproteobacteria;Enterobacterales;Enterobacteriaceae;Escherichia;Escherichia_coli;
CP042628.1	209908	circular	Bacteria;Pseudomonadota;Gammaproteobacteria;Enterobacterales;Enterobacteriaceae;Escherichia;Escherichia_coli;
CP042629.1	149622	circular	Bacteria;Pseudomonadota;Gammaproteobacteria;Enterobacterales;Enterobacteriaceae;Escherichia;Escherichia_coli;
CP042631.1	123137	circular	Bacteria;Pseudomonadota;Gammaproteobacteria;Enterobacterales;Enterobacteriaceae;Escherichia;Escherichia_coli;
CP042633.1	89339	circular	Bacteria;Pseudomonadota;Gammaproteobacteria;Enterobacterales;Enterobacteriaceae;Escherichia;Escherichia_coli;
CP042634.1	18289	circular	Bacteria;Pseudomonadota;Gammaproteobacteria;Enterobacterales;Enterobacteriaceae;Escherichia;Escherichia_coli;
CP042635.1	3906	circular	Bacteria;Pseudomonadota;Gammaproteobacteria;Enterobacterales;Enterobacteriaceae;Escherichia;Escherichia_coli;
CP042637.1	1462	circular	Bacteria;Pseudomonadota;Gammaproteobacteria;Enterobacterales;Enterobacteriaceae;Escherichia;Escherichia_coli;
CP042641.1	95014	circular	Bacteria;Pseudomonadota;Gammaproteobacteria;Enterobacterales;Enterobacteriaceae;Escherichia;Escherichia_coli;
CP042642.1	77023	circular	Bacteria;Pseudomonadota;Gammaproteobacteria;Enterobacterales;Enterobacteriaceae;Escherichia;Escherichia_coli;
CP042643.1	40493	circular	Bacteria;Pseudomonadota;Gammaproteobacteria;Enterobacterales;Enterobacteriaceae;Escherichia;Escherichia_coli;
CP042644.1	33300	circular	Bacteria;Pseudomonadota;Gammaproteobacteria;Enterobacterales;Enterobacteriaceae;Escherichia;Escherichia_coli;
CP042646.1	184695	circular	Bacteria;Pseudomonadota;Gammaproteobacteria;Enterobacterales;Enterobacteriaceae;Escherichia;Escherichia_coli;
CP042647.1	35009	circular	Bacteria;Pseudomonadota;Gammaproteobacteria;Enterobacterales;Enterobacteriaceae;Escherichia;Escherichia_coli;
CP042649.1	3368	circular	Bacteria;Pseudomonadota;Gammaproteobacteria;Enterobacterales;Enterobacteriaceae;Escherichia;Escherichia_coli;
CP042948.1	113164	circular	Bacteria;Pseudomonadota;Gammaproteobacteria;Enterobacterales;Enterobacteriaceae;Escherichia;Escherichia_coli;
CP042949.1	118482	circular	Bacteria;Pseudomonadota;Gammaproteobacteria;Enterobacterales;Enterobacteriaceae;Escherichia;Escherichia_coli;
CP042951.1	109273	circular	Bacteria;Pseudomonadota;Gammaproteobacteria;Enterobacterales;Enterobacteriaceae;Escherichia;Escherichia_coli;
CP042952.1	73557	circular	Bacteria;Pseudomonadota;Gammaproteobacteria;Enterobacterales;Enterobacteriaceae;Escherichia;Escherichia_coli;
CP043012.1	103252	circular	Bacteria;Pseudomonadota;Gammaproteobacteria;Enterobacterales;Enterobacteriaceae;Escherichia;Escherichia_coli;
CP043013.1	3770	circular	Bacteria;Pseudomonadota;Gammaproteobacteria;Enterobacterales;Enterobacteriaceae;Escherichia;Escherichia_coli;
CP043014.1	49061	circular	Bacteria;Pseudomonadota;Gammaproteobacteria;Enterobacterales;Enterobacteriaceae;Escherichia;Escherichia_coli;
CP043016.1	91446	circular	Bacteria;Pseudomonadota;Gammaproteobacteria;Enterobacterales;Enterobacteriaceae;Escherichia;Escherichia_coli;
CP043017.1	57382	circular	Bacteria;Pseudomonadota;Gammaproteobacteria;Enterobacterales;Enterobacteriaceae;Escherichia;Escherichia_coli;
CP043018.1	53686	circular	Bacteria;Pseudomonadota;Gammaproteobacteria;Enterobacterales;Enterobacteriaceae;Escherichia;Escherichia_coli;
CP043020.1	91448	circular	Bacteria;Pseudomonadota;Gammaproteobacteria;Enterobacterales;Enterobacteriaceae;Escherichia;Escherichia_coli;
CP043021.1	5641	circular	Bacteria;Pseudomonadota;Gammaproteobacteria;Enterobacterales;Enterobacteriaceae;Escherichia;Escherichia_coli;
CP043023.1	103546	circular	Bacteria;Pseudomonadota;Gammaproteobacteria;Enterobacterales;Enterobacteriaceae;Escherichia;Escherichia_coli;
CP043024.1	28809	circular	Bacteria;Pseudomonadota;Gammaproteobacteria;Enterobacterales;Enterobacteriaceae;Escherichia;Escherichia_coli;
CP043032.1	64524	circular	Bacteria;Actinomycetota;Actinomycetes;Micrococcales;Dermacoccaceae;Dermacoccus;Dermacoccus_abyssi;
CP043231.1	76132	circular	Bacteria;Bacillota;Bacilli;Bacillales;Bacillaceae;Bacillus;Bacillus_thuringiensis;
CP043232.1	72996	circular	Bacteria;Bacillota;Bacilli;Bacillales;Bacillaceae;Bacillus;Bacillus_thuringiensis;
CP043247.1	62259	circular	Bacteria;Pseudomonadota;Gammaproteobacteria;Enterobacterales;Enterobacteriaceae;Escherichia;Escherichia_albertii;
CP043251.1	62269	circular	Bacteria;Pseudomonadota;Gammaproteobacteria;Enterobacterales;Enterobacteriaceae;Escherichia;Escherichia_albertii;
CP043367.1	10060	circular	Bacteria;Pseudomonadota;Gammaproteobacteria;Enterobacterales;Enterobacteriaceae;Klebsiella;Klebsiella_pneumoniae;
CP043371.1	10060	circular	Bacteria;Pseudomonadota;Gammaproteobacteria;Enterobacterales;Enterobacteriaceae;Klebsiella;Klebsiella_pneumoniae;
CP043372.1	5596	circular	Bacteria;Pseudomonadota;Gammaproteobacteria;Enterobacterales;Enterobacteriaceae;Klebsiella;Klebsiella_pneumoniae;
CP043376.1	5541	circular	Bacteria;Pseudomonadota;Gammaproteobacteria;Enterobacterales;Enterobacteriaceae;Klebsiella;Klebsiella_pneumoniae;
CP043377.1	4411	circular	Bacteria;Pseudomonadota;Gammaproteobacteria;Enterobacterales;Enterobacteriaceae;Klebsiella;Klebsiella_pneumoniae;
CP043572.1	68338	circular	Bacteria;Pseudomonadota;Gammaproteobacteria;Pseudomonadales;Pseudomonadaceae;Pseudomonas;Pseudomonas_migulae;
CP043604.1	46161	circular	Bacteria;Pseudomonadota;Gammaproteobacteria;Enterobacterales;Enterobacteriaceae;Klebsiella;Klebsiella_pneumoniae;
CP043606.1	10060	circular	Bacteria;Pseudomonadota;Gammaproteobacteria;Enterobacterales;Enterobacteriaceae;Klebsiella;Klebsiella_pneumoniae;
CP043608.1	4411	circular	Bacteria;Pseudomonadota;Gammaproteobacteria;Enterobacterales;Enterobacteriaceae;Klebsiella;Klebsiella_pneumoniae;
CP043755.1	11451	circular	Bacteria;Pseudomonadota;Gammaproteobacteria;Enterobacterales;Enterobacteriaceae;Escherichia;Escherichia_coli;
CP043941.1	38405	circular	Bacteria;Pseudomonadota;Gammaproteobacteria;Moraxellales;Moraxellaceae;Acinetobacter;Acinetobacter_lwoffii;
CP043974.1	5612	circular	Bacteria;Pseudomonadota;Gammaproteobacteria;Enterobacterales;Enterobacteriaceae;Candidatus_Stammera;Candidatus_Stammera_capleta;
CP043976.1	4595	circular	Bacteria;Pseudomonadota;Gammaproteobacteria;Enterobacterales;Enterobacteriaceae;Candidatus_Stammera;Candidatus_Stammera_capleta;
CP043977.1	2541	circular	Bacteria;Pseudomonadota;Gammaproteobacteria;Enterobacterales;Enterobacteriaceae;Candidatus_Stammera;Candidatus_Stammera_capleta;
CP043979.1	5564	circular	Bacteria;Pseudomonadota;Gammaproteobacteria;Enterobacterales;Enterobacteriaceae;Candidatus_Stammera;Candidatus_Stammera_capleta;
CP043981.1	4722	circular	Bacteria;Pseudomonadota;Gammaproteobacteria;Enterobacterales;Enterobacteriaceae;Candidatus_Stammera;Candidatus_Stammera_capleta;
CP043982.1	2750	circular	Bacteria;Pseudomonadota;Gammaproteobacteria;Enterobacterales;Enterobacteriaceae;Candidatus_Stammera;Candidatus_Stammera_capleta;
CP043984.1	6905	circular	Bacteria;Pseudomonadota;Gammaproteobacteria;Enterobacterales;Enterobacteriaceae;Candidatus_Stammera;Candidatus_Stammera_capleta;
CP043986.1	5768	circular	Bacteria;Pseudomonadota;Gammaproteobacteria;Enterobacterales;Enterobacteriaceae;Candidatus_Stammera;Candidatus_Stammera_capleta;
CP043988.1	6834	circular	Bacteria;Pseudomonadota;Gammaproteobacteria;Enterobacterales;Enterobacteriaceae;Candidatus_Stammera;Candidatus_Stammera_capleta;
CP043990.1	3078	circular	Bacteria;Pseudomonadota;Gammaproteobacteria;Enterobacterales;Enterobacteriaceae;Candidatus_Stammera;Candidatus_Stammera_capleta;
CP043992.1	5911	circular	Bacteria;Pseudomonadota;Gammaproteobacteria;Enterobacterales;Enterobacteriaceae;Candidatus_Stammera;Candidatus_Stammera_capleta;
CP043994.1	5821	circular	Bacteria;Pseudomonadota;Gammaproteobacteria;Enterobacterales;Enterobacteriaceae;Candidatus_Stammera;Candidatus_Stammera_capleta;
CP044008.1	84489	circular	Bacteria;Pseudomonadota;Gammaproteobacteria;Enterobacterales;Enterobacteriaceae;Salmonella;Salmonella_enterica;
CP044025.1	60688	circular	Bacteria;Pseudomonadota;Gammaproteobacteria;Enterobacterales;Enterobacteriaceae;Escherichia;Escherichia_coli;
CP044026.1	31721	linear	Bacteria;Pseudomonadota;Gammaproteobacteria;Enterobacterales;Enterobacteriaceae;Escherichia;Escherichia_coli;
CP044052.1	5409	linear	Bacteria;Pseudomonadota;Gammaproteobacteria;Enterobacterales;Enterobacteriaceae;Klebsiella;Klebsiella_variicola;
CP044110.1	44138	linear	Bacteria;Pseudomonadota;Gammaproteobacteria;Enterobacterales;Enterobacteriaceae;Klebsiella;Klebsiella_michiganensis;
CP044112.1	3223	circular	Bacteria;Pseudomonadota;Gammaproteobacteria;Enterobacterales;Enterobacteriaceae;Klebsiella;Klebsiella_michiganensis;
CP044113.1	4096	circular	Bacteria;Pseudomonadota;Gammaproteobacteria;Enterobacterales;Enterobacteriaceae;Klebsiella;Klebsiella_michiganensis;
CP044174.1	82741	circular	Bacteria;Campylobacterota;Epsilonproteobacteria;Campylobacterales;Campylobacteraceae;Campylobacter;Campylobacter_jejuni;
CP044178.1	44544	linear	Bacteria;Pseudomonadota;Gammaproteobacteria;Enterobacterales;Enterobacteriaceae;Salmonella;Salmonella_enterica;
CP044179.1	35315	linear	Bacteria;Pseudomonadota;Gammaproteobacteria;Enterobacterales;Enterobacteriaceae;Salmonella;Salmonella_enterica;
CP044180.1	106569	circular	Bacteria;Pseudomonadota;Gammaproteobacteria;Enterobacterales;Enterobacteriaceae;Salmonella;Salmonella_enterica;
CP044215.1	333880	circular	Bacteria;Pseudomonadota;Gammaproteobacteria;Enterobacterales;Enterobacteriaceae;Klebsiella;Klebsiella_aerogenes;
CP044216.1	4359	circular	Bacteria;Pseudomonadota;Gammaproteobacteria;Enterobacterales;Enterobacteriaceae;Klebsiella;Klebsiella_aerogenes;
CP044292.1	46259	circular	Bacteria;Pseudomonadota;Gammaproteobacteria;Enterobacterales;Enterobacteriaceae;Escherichia;Escherichia_coli;
CP044300.1	116995	circular	Bacteria;Pseudomonadota;Gammaproteobacteria;Enterobacterales;Enterobacteriaceae;Escherichia;Escherichia_coli;
CP044302.1	23839	circular	Bacteria;Pseudomonadota;Gammaproteobacteria;Enterobacterales;Enterobacteriaceae;Escherichia;Escherichia_coli;
CP044303.1	6471	circular	Bacteria;Pseudomonadota;Gammaproteobacteria;Enterobacterales;Enterobacteriaceae;Escherichia;Escherichia_coli;
CP044304.1	4006	circular	Bacteria;Pseudomonadota;Gammaproteobacteria;Enterobacterales;Enterobacteriaceae;Escherichia;Escherichia_coli;
CP044306.1	264269	circular	Bacteria;Pseudomonadota;Gammaproteobacteria;Enterobacterales;Enterobacteriaceae;Escherichia;Escherichia_coli;
CP044307.1	149516	circular	Bacteria;Pseudomonadota;Gammaproteobacteria;Enterobacterales;Enterobacteriaceae;Escherichia;Escherichia_coli;
CP044308.1	134570	circular	Bacteria;Pseudomonadota;Gammaproteobacteria;Enterobacterales;Enterobacteriaceae;Escherichia;Escherichia_coli;
CP044309.1	48326	circular	Bacteria;Pseudomonadota;Gammaproteobacteria;Enterobacterales;Enterobacteriaceae;Escherichia;Escherichia_coli;
CP044348.1	94752	circular	Bacteria;Pseudomonadota;Gammaproteobacteria;Enterobacterales;Enterobacteriaceae;Escherichia;Escherichia_coli;
CP044351.1	111625	circular	Bacteria;Pseudomonadota;Gammaproteobacteria;Enterobacterales;Enterobacteriaceae;Escherichia;Escherichia_coli;
CP044370.1	111176	circular	Bacteria;Pseudomonadota;Gammaproteobacteria;Enterobacterales;Enterobacteriaceae;Klebsiella;Klebsiella_pneumoniae;
CP044371.1	44135	circular	Bacteria;Pseudomonadota;Gammaproteobacteria;Enterobacterales;Enterobacteriaceae;Klebsiella;Klebsiella_pneumoniae;
CP044372.1	5682	circular	Bacteria;Pseudomonadota;Gammaproteobacteria;Enterobacterales;Enterobacteriaceae;Klebsiella;Klebsiella_pneumoniae;
CP044373.1	5429	circular	Bacteria;Pseudomonadota;Gammaproteobacteria;Enterobacterales;Enterobacteriaceae;Klebsiella;Klebsiella_pneumoniae;
CP044374.1	4168	circular	Bacteria;Pseudomonadota;Gammaproteobacteria;Enterobacterales;Enterobacteriaceae;Klebsiella;Klebsiella_pneumoniae;
CP044375.1	2926	circular	Bacteria;Pseudomonadota;Gammaproteobacteria;Enterobacterales;Enterobacteriaceae;Klebsiella;Klebsiella_pneumoniae;
CP044378.1	149953	circular	Bacteria;Pseudomonadota;Gammaproteobacteria;Enterobacterales;Enterobacteriaceae;Klebsiella;Klebsiella_pneumoniae;
CP044379.1	4653	circular	Bacteria;Pseudomonadota;Gammaproteobacteria;Enterobacterales;Enterobacteriaceae;Klebsiella;Klebsiella_pneumoniae;
CP044381.1	312615	circular	Bacteria;Pseudomonadota;Gammaproteobacteria;Enterobacterales;Enterobacteriaceae;Klebsiella;Klebsiella_pneumoniae;
CP044382.1	123229	circular	Bacteria;Pseudomonadota;Gammaproteobacteria;Enterobacterales;Enterobacteriaceae;Klebsiella;Klebsiella_pneumoniae;
CP044383.1	50621	circular	Bacteria;Pseudomonadota;Gammaproteobacteria;Enterobacterales;Enterobacteriaceae;Klebsiella;Klebsiella_pneumoniae;
CP044384.1	4167	circular	Bacteria;Pseudomonadota;Gammaproteobacteria;Enterobacterales;Enterobacteriaceae;Klebsiella;Klebsiella_pneumoniae;
CP044386.1	317839	circular	Bacteria;Pseudomonadota;Gammaproteobacteria;Enterobacterales;Enterobacteriaceae;Klebsiella;Klebsiella_pneumoniae;
CP044387.1	144448	circular	Bacteria;Pseudomonadota;Gammaproteobacteria;Enterobacterales;Enterobacteriaceae;Klebsiella;Klebsiella_pneumoniae;
CP044390.1	148731	circular	Bacteria;Pseudomonadota;Gammaproteobacteria;Enterobacterales;Enterobacteriaceae;Klebsiella;Klebsiella_pneumoniae;
CP044392.1	3850	circular	Bacteria;Pseudomonadota;Gammaproteobacteria;Enterobacterales;Enterobacteriaceae;Klebsiella;Klebsiella_pneumoniae;
CP044394.1	147709	circular	Bacteria;Pseudomonadota;Gammaproteobacteria;Enterobacterales;Enterobacteriaceae;Klebsiella;Klebsiella_pneumoniae;
CP044395.1	92526	circular	Bacteria;Pseudomonadota;Gammaproteobacteria;Enterobacterales;Enterobacteriaceae;Klebsiella;Klebsiella_pneumoniae;
CP044397.1	4763	circular	Bacteria;Pseudomonadota;Gammaproteobacteria;Enterobacterales;Enterobacteriaceae;Klebsiella;Klebsiella_pneumoniae;
CP044431.1	55802	circular	Bacteria;Bacillota;Bacilli;Bacillales;Listeriaceae;Listeria;Listeria_monocytogenes;
CP044547.1	201121	circular	Bacteria;Pseudomonadota;Gammaproteobacteria;Pseudomonadales;Pseudomonadaceae;Pseudomonas;Pseudomonas_sp._CFA;
CP045223.1	278917	linear	Bacteria;Pseudomonadota;Betaproteobacteria;Burkholderiales;Alcaligenaceae;Achromobacter;Achromobacter_xylosoxidans;
CP045326.1	125507	linear	Bacteria;Actinomycetota;Actinomycetes;Mycobacteriales;Mycobacteriaceae;Mycobacterium;Mycobacterium_sp._THAF192;
CP045327.1	110527	circular	Bacteria;Actinomycetota;Actinomycetes;Mycobacteriales;Mycobacteriaceae;Mycobacterium;Mycobacterium_sp._THAF192;
CP045440.1	28673	circular	Bacteria;Bacillota;Bacilli;Bacillales;Staphylococcaceae;Staphylococcus;Staphylococcus_aureus;
CP045443.1	34958	circular	Bacteria;Bacillota;Bacilli;Bacillales;Staphylococcaceae;Staphylococcus;Staphylococcus_aureus;
CP045475.1	20622	circular	Bacteria;Bacillota;Bacilli;Bacillales;Staphylococcaceae;Staphylococcus;Staphylococcus_aureus;
CP045534.1	162259	circular	Bacteria;Bacillota;Bacilli;Bacillales;Bacillaceae;;Bacillaceae_bacterium_C02;
CP045535.1	12974	circular	Bacteria;Bacillota;Bacilli;Bacillales;Bacillaceae;;Bacillaceae_bacterium_C02;
CP045536.1	6466	circular	Bacteria;Bacillota;Bacilli;Bacillales;Bacillaceae;;Bacillaceae_bacterium_C02;
CP045666.1	465225	circular	Bacteria;Pseudomonadota;Gammaproteobacteria;Enterobacterales;Enterobacteriaceae;;Enterobacteriaceae_bacterium_Kacie_13;
CP045668.1	85231	circular	Bacteria;Pseudomonadota;Gammaproteobacteria;Enterobacterales;Enterobacteriaceae;;Enterobacteriaceae_bacterium_Kacie_13;
CP045669.1	5022	circular	Bacteria;Pseudomonadota;Gammaproteobacteria;Enterobacterales;Enterobacteriaceae;;Enterobacteriaceae_bacterium_Kacie_13;
CP045673.1	38647	circular	Bacteria;Bacillota;Bacilli;Bacillales;Bacillaceae;Bacillus;Bacillus_subtilis;
CP045836.1	66276	circular	Bacteria;Bacillota;Bacilli;Bacillales;Bacillaceae;Lysinibacillus;Lysinibacillus_pakistanensis;
CP046063.1	39649	circular	Bacteria;Bacillota;Bacilli;Lactobacillales;Lactobacillaceae;Leuconostoc;Leuconostoc_mesenteroides;
CP046064.1	37351	circular	Bacteria;Bacillota;Bacilli;Lactobacillales;Lactobacillaceae;Leuconostoc;Leuconostoc_mesenteroides;
CP046408.1	10228	circular	Bacteria;Pseudomonadota;Gammaproteobacteria;Aeromonadales;Aeromonadaceae;Aeromonas;Aeromonas_veronii;
CP046409.1	7706	circular	Bacteria;Pseudomonadota;Gammaproteobacteria;Aeromonadales;Aeromonadaceae;Aeromonas;Aeromonas_veronii;
CP046410.1	5625	circular	Bacteria;Pseudomonadota;Gammaproteobacteria;Aeromonadales;Aeromonadaceae;Aeromonas;Aeromonas_veronii;
CP046499.1	41832	circular	Bacteria;Pseudomonadota;Gammaproteobacteria;Xanthomonadales;Xanthomonadaceae;Xanthomonas;Xanthomonas_oryzae;
CP046512.1	509015	circular	Bacteria;Bacillota;Bacilli;Bacillales;Bacillaceae;Bacillus;Bacillus_cereus;
CP046597.1	28432	circular	Bacteria;Pseudomonadota;Gammaproteobacteria;Moraxellales;Moraxellaceae;Acinetobacter;Acinetobacter_indicus;
CP046598.1	10590	circular	Bacteria;Pseudomonadota;Gammaproteobacteria;Moraxellales;Moraxellaceae;Acinetobacter;Acinetobacter_indicus;
CP046677.1	266880	circular	Bacteria;Pseudomonadota;Gammaproteobacteria;Enterobacterales;Enterobacteriaceae;Escherichia;Escherichia_coli;
CP046889.1	10060	circular	Bacteria;Pseudomonadota;Gammaproteobacteria;Enterobacterales;Enterobacteriaceae;Klebsiella;Klebsiella_pneumoniae;
CP046892.1	54035	circular	Bacteria;Pseudomonadota;Gammaproteobacteria;Enterobacterales;Enterobacteriaceae;Klebsiella;Klebsiella_pneumoniae;
CP046894.1	51065	circular	Bacteria;Pseudomonadota;Gammaproteobacteria;Enterobacterales;Enterobacteriaceae;Klebsiella;Klebsiella_pneumoniae;
CP046970.1	10060	circular	Bacteria;Pseudomonadota;Gammaproteobacteria;Enterobacterales;Enterobacteriaceae;Klebsiella;Klebsiella_pneumoniae;
CP046971.1	6431	circular	Bacteria;Pseudomonadota;Gammaproteobacteria;Enterobacterales;Enterobacteriaceae;Klebsiella;Klebsiella_pneumoniae;
CP047033.1	124354	circular	Bacteria;Pseudomonadota;Alphaproteobacteria;Rhodobacterales;Paracoccaceae;Cereibacter;Cereibacter_sphaeroides;
CP047042.1	43515	circular	Bacteria;Pseudomonadota;Alphaproteobacteria;Rhodobacterales;Paracoccaceae;Cereibacter;Cereibacter_sphaeroides;
CP047083.1	31943	circular	Bacteria;Campylobacterota;Epsilonproteobacteria;Campylobacterales;Campylobacteraceae;Campylobacter;Campylobacter_jejuni;
CP047084.1	55919	circular	Bacteria;Campylobacterota;Epsilonproteobacteria;Campylobacterales;Campylobacteraceae;Campylobacter;Campylobacter_jejuni;
CP047093.1	30069	circular	Bacteria;Pseudomonadota;Gammaproteobacteria;Enterobacterales;Enterobacteriaceae;Salmonella;Salmonella_sp._S13;
CP047266.1	108727	circular	Bacteria;Pseudomonadota;Gammaproteobacteria;Pseudomonadales;Pseudomonadaceae;Pseudomonas;Pseudomonas_asturiensis;
CP047287.1	51664	circular	Bacteria;Pseudomonadota;Gammaproteobacteria;Enterobacterales;Morganellaceae;Proteus;Proteus_terrae;
CP047438.1	54663	circular	Bacteria;Mycoplasmatota;Mollicutes;Entomoplasmatales;Spiroplasmataceae;Spiroplasma;Spiroplasma_citri;
CP047439.1	66008	circular	Bacteria;Mycoplasmatota;Mollicutes;Entomoplasmatales;Spiroplasmataceae;Spiroplasma;Spiroplasma_citri;
CP047440.1	82336	circular	Bacteria;Mycoplasmatota;Mollicutes;Entomoplasmatales;Spiroplasmataceae;Spiroplasma;Spiroplasma_citri;
CP047443.1	7881	circular	Bacteria;Mycoplasmatota;Mollicutes;Entomoplasmatales;Spiroplasmataceae;Spiroplasma;Spiroplasma_citri;
CP047444.1	86267	linear	Bacteria;Mycoplasmatota;Mollicutes;Entomoplasmatales;Spiroplasmataceae;Spiroplasma;Spiroplasma_citri;
CP047445.1	65945	linear	Bacteria;Mycoplasmatota;Mollicutes;Entomoplasmatales;Spiroplasmataceae;Spiroplasma;Spiroplasma_citri;
CP047446.1	2281	linear	Bacteria;Mycoplasmatota;Mollicutes;Entomoplasmatales;Spiroplasmataceae;Spiroplasma;Spiroplasma_citri;
CP047483.1	48209	circular	Bacteria;Campylobacterota;Epsilonproteobacteria;Campylobacterales;Campylobacteraceae;Campylobacter;Campylobacter_jejuni;
CP047774.1	85777	circular	Bacteria;Pseudomonadota;Gammaproteobacteria;Enterobacterales;Enterobacteriaceae;Citrobacter;Citrobacter_freundii;
CP048291.1	47739	circular	Bacteria;Pseudomonadota;Gammaproteobacteria;Enterobacterales;Enterobacteriaceae;Escherichia;Escherichia_coli;
CP048292.1	7010	linear	Bacteria;Pseudomonadota;Gammaproteobacteria;Enterobacterales;Enterobacteriaceae;Escherichia;Escherichia_coli;
CP048354.1	10108	circular	Bacteria;Pseudomonadota;Gammaproteobacteria;Enterobacterales;Enterobacteriaceae;Raoultella;Raoultella_ornithinolytica;
CP048355.1	4340	circular	Bacteria;Pseudomonadota;Gammaproteobacteria;Enterobacterales;Enterobacteriaceae;Raoultella;Raoultella_ornithinolytica;
CP048357.1	3325	circular	Bacteria;Pseudomonadota;Gammaproteobacteria;Enterobacterales;Enterobacteriaceae;Raoultella;Raoultella_ornithinolytica;
CP048358.1	3223	circular	Bacteria;Pseudomonadota;Gammaproteobacteria;Enterobacterales;Enterobacteriaceae;Raoultella;Raoultella_ornithinolytica;
CP048491.1	142727	circular	Bacteria;Pseudomonadota;Alphaproteobacteria;Hyphomicrobiales;Rhizobiaceae;Agrobacterium;Agrobacterium_tumefaciens;
CP048527.1	21604	circular	Bacteria;Pseudomonadota;Alphaproteobacteria;Hyphomicrobiales;Rhizobiaceae;Agrobacterium;Agrobacterium_tumefaciens;
CP048581.1	22421	circular	Bacteria;Pseudomonadota;Alphaproteobacteria;Hyphomicrobiales;Rhizobiaceae;Agrobacterium;Agrobacterium_tumefaciens;
CP048582.1	16894	circular	Bacteria;Pseudomonadota;Alphaproteobacteria;Hyphomicrobiales;Rhizobiaceae;Agrobacterium;Agrobacterium_tumefaciens;
CP048583.1	4002	circular	Bacteria;Pseudomonadota;Alphaproteobacteria;Hyphomicrobiales;Rhizobiaceae;Agrobacterium;Agrobacterium_tumefaciens;
CP048597.1	50253	circular	Bacteria;Pseudomonadota;Alphaproteobacteria;Hyphomicrobiales;Rhizobiaceae;Agrobacterium;Agrobacterium_tumefaciens;
CP048608.1	80993	circular	Bacteria;Pseudomonadota;Gammaproteobacteria;Pseudomonadales;Pseudomonadaceae;Pseudomonas;Pseudomonas_fluorescens;
CP048745.1	7636	circular	Bacteria;Pseudomonadota;Gammaproteobacteria;Enterobacterales;Erwiniaceae;Buchnera;Buchnera_aphidicola;
CP048746.1	3023	circular	Bacteria;Pseudomonadota;Gammaproteobacteria;Enterobacterales;Erwiniaceae;Buchnera;Buchnera_aphidicola;
CP048748.1	7814	circular	Bacteria;Pseudomonadota;Gammaproteobacteria;Enterobacterales;Erwiniaceae;Buchnera;Buchnera_aphidicola;
CP048749.1	3331	circular	Bacteria;Pseudomonadota;Gammaproteobacteria;Enterobacterales;Erwiniaceae;Buchnera;Buchnera_aphidicola;
CP048864.1	4593	circular	Bacteria;Pseudomonadota;Gammaproteobacteria;Enterobacterales;Enterobacteriaceae;Escherichia;Escherichia_coli;
CP048927.1	53208	circular	Bacteria;Pseudomonadota;Gammaproteobacteria;Enterobacterales;Enterobacteriaceae;Salmonella;Salmonella_enterica;
CP049029.1	391128	circular	Bacteria;Pseudomonadota;Alphaproteobacteria;Rhodobacterales;Paracoccaceae;;Rhodobacteraceae_bacterium_SC52;
CP049030.1	352381	circular	Bacteria;Pseudomonadota;Alphaproteobacteria;Rhodobacterales;Paracoccaceae;;Rhodobacteraceae_bacterium_SC52;
CP049031.1	273781	circular	Bacteria;Pseudomonadota;Alphaproteobacteria;Rhodobacterales;Paracoccaceae;;Rhodobacteraceae_bacterium_SC52;
CP049034.1	60660	circular	Bacteria;Pseudomonadota;Alphaproteobacteria;Rhodobacterales;Paracoccaceae;;Rhodobacteraceae_bacterium_SC52;
CP049035.1	14858	circular	Bacteria;Pseudomonadota;Alphaproteobacteria;Rhodobacterales;Paracoccaceae;;Rhodobacteraceae_bacterium_SC52;
CP049036.1	6831	linear	Bacteria;Pseudomonadota;Alphaproteobacteria;Rhodobacterales;Paracoccaceae;;Rhodobacteraceae_bacterium_SC52;
CP049149.1	109716	circular	Bacteria;Pseudomonadota;Gammaproteobacteria;Enterobacterales;Enterobacteriaceae;Cronobacter;Cronobacter_sakazakii;
CP049152.1	109716	circular	Bacteria;Pseudomonadota;Gammaproteobacteria;Enterobacterales;Enterobacteriaceae;Cronobacter;Cronobacter_sakazakii;
CP049153.1	6613	circular	Bacteria;Pseudomonadota;Gammaproteobacteria;Enterobacterales;Enterobacteriaceae;Cronobacter;Cronobacter_sakazakii;
CP049261.1	131112	circular	Bacteria;Pseudomonadota;Gammaproteobacteria;Enterobacterales;Enterobacteriaceae;Cronobacter;Cronobacter_sakazakii;
CP049262.1	105136	circular	Bacteria;Pseudomonadota;Gammaproteobacteria;Enterobacterales;Enterobacteriaceae;Cronobacter;Cronobacter_sakazakii;
CP049382.1	27165	circular	Bacteria;Bacillota;Bacilli;Bacillales;Staphylococcaceae;Staphylococcus;Staphylococcus_aureus;
CP049385.1	26900	circular	Bacteria;Bacillota;Bacilli;Bacillales;Staphylococcaceae;Staphylococcus;Staphylococcus_aureus;
CP049391.1	20639	circular	Bacteria;Bacillota;Bacilli;Bacillales;Staphylococcaceae;Staphylococcus;Staphylococcus_aureus;
CP049393.1	25435	circular	Bacteria;Bacillota;Bacilli;Bacillales;Staphylococcaceae;Staphylococcus;Staphylococcus_aureus;
CP049401.1	27271	circular	Bacteria;Bacillota;Bacilli;Bacillales;Staphylococcaceae;Staphylococcus;Staphylococcus_aureus;
CP049402.1	26730	circular	Bacteria;Bacillota;Bacilli;Bacillales;Staphylococcaceae;Staphylococcus;Staphylococcus_aureus;
CP049404.1	22992	circular	Bacteria;Bacillota;Bacilli;Bacillales;Staphylococcaceae;Staphylococcus;Staphylococcus_aureus;
CP049408.1	24651	circular	Bacteria;Bacillota;Bacilli;Bacillales;Staphylococcaceae;Staphylococcus;Staphylococcus_aureus;
CP049411.1	26536	circular	Bacteria;Bacillota;Bacilli;Bacillales;Staphylococcaceae;Staphylococcus;Staphylococcus_aureus;
CP049415.1	27074	circular	Bacteria;Bacillota;Bacilli;Bacillales;Staphylococcaceae;Staphylococcus;Staphylococcus_aureus;
CP049422.1	27269	circular	Bacteria;Bacillota;Bacilli;Bacillales;Staphylococcaceae;Staphylococcus;Staphylococcus_aureus;
CP049424.1	27274	circular	Bacteria;Bacillota;Bacilli;Bacillales;Staphylococcaceae;Staphylococcus;Staphylococcus_aureus;
CP049426.1	27072	circular	Bacteria;Bacillota;Bacilli;Bacillales;Staphylococcaceae;Staphylococcus;Staphylococcus_aureus;
CP049428.1	13163	circular	Bacteria;Bacillota;Bacilli;Bacillales;Staphylococcaceae;Staphylococcus;Staphylococcus_aureus;
CP049430.1	26594	circular	Bacteria;Bacillota;Bacilli;Bacillales;Staphylococcaceae;Staphylococcus;Staphylococcus_aureus;
CP049433.1	27094	circular	Bacteria;Bacillota;Bacilli;Bacillales;Staphylococcaceae;Staphylococcus;Staphylococcus_aureus;
CP049439.1	26531	circular	Bacteria;Bacillota;Bacilli;Bacillales;Staphylococcaceae;Staphylococcus;Staphylococcus_aureus;
CP049442.1	15528	circular	Bacteria;Bacillota;Bacilli;Bacillales;Staphylococcaceae;Staphylococcus;Staphylococcus_aureus;
CP049444.1	20722	circular	Bacteria;Bacillota;Bacilli;Bacillales;Staphylococcaceae;Staphylococcus;Staphylococcus_aureus;
CP049446.1	27088	circular	Bacteria;Bacillota;Bacilli;Bacillales;Staphylococcaceae;Staphylococcus;Staphylococcus_aureus;
CP049449.1	25431	circular	Bacteria;Bacillota;Bacilli;Bacillales;Staphylococcaceae;Staphylococcus;Staphylococcus_aureus;
CP049450.1	28396	circular	Bacteria;Bacillota;Bacilli;Bacillales;Staphylococcaceae;Staphylococcus;Staphylococcus_aureus;
CP049457.1	13164	circular	Bacteria;Bacillota;Bacilli;Bacillales;Staphylococcaceae;Staphylococcus;Staphylococcus_aureus;
CP049459.1	24129	circular	Bacteria;Bacillota;Bacilli;Bacillales;Staphylococcaceae;Staphylococcus;Staphylococcus_aureus;
CP049464.1	26334	circular	Bacteria;Bacillota;Bacilli;Bacillales;Staphylococcaceae;Staphylococcus;Staphylococcus_aureus;
CP049466.1	19550	circular	Bacteria;Bacillota;Bacilli;Bacillales;Staphylococcaceae;Staphylococcus;Staphylococcus_aureus;
CP049469.1	30539	circular	Bacteria;Bacillota;Bacilli;Bacillales;Staphylococcaceae;Staphylococcus;Staphylococcus_aureus;
CP049475.1	27267	circular	Bacteria;Bacillota;Bacilli;Bacillales;Staphylococcaceae;Staphylococcus;Staphylococcus_aureus;
CP049477.1	28770	circular	Bacteria;Bacillota;Bacilli;Bacillales;Staphylococcaceae;Staphylococcus;Staphylococcus_aureus;
CP049483.1	29399	circular	Bacteria;Bacillota;Bacilli;Bacillales;Staphylococcaceae;Staphylococcus;Staphylococcus_aureus;
CP049484.1	32305	circular	Bacteria;Bacillota;Bacilli;Bacillales;Staphylococcaceae;Staphylococcus;Staphylococcus_aureus;
CP049487.1	27271	circular	Bacteria;Bacillota;Bacilli;Bacillales;Staphylococcaceae;Staphylococcus;Staphylococcus_aureus;
CP049489.1	27272	circular	Bacteria;Bacillota;Bacilli;Bacillales;Staphylococcaceae;Staphylococcus;Staphylococcus_aureus;
CP049491.1	22850	circular	Bacteria;Bacillota;Bacilli;Bacillales;Staphylococcaceae;Staphylococcus;Staphylococcus_aureus;
CP049492.1	27066	circular	Bacteria;Bacillota;Bacilli;Bacillales;Staphylococcaceae;Staphylococcus;Staphylococcus_aureus;
CP049498.1	25428	circular	Bacteria;Bacillota;Bacilli;Bacillales;Staphylococcaceae;Staphylococcus;Staphylococcus_aureus;
CP049512.1	22976	circular	Bacteria;Bacillota;Bacilli;Bacillales;Staphylococcaceae;Staphylococcus;Staphylococcus_aureus;
CP049516.1	13163	circular	Bacteria;Bacillota;Bacilli;Bacillales;Staphylococcaceae;Staphylococcus;Staphylococcus_aureus;
CP049517.1	7240	circular	Bacteria;Bacillota;Bacilli;Bacillales;Staphylococcaceae;Staphylococcus;Staphylococcus_aureus;
CP049527.1	27272	circular	Bacteria;Bacillota;Bacilli;Bacillales;Staphylococcaceae;Staphylococcus;Staphylococcus_aureus;
CP049533.1	13159	circular	Bacteria;Bacillota;Bacilli;Bacillales;Staphylococcaceae;Staphylococcus;Staphylococcus_aureus;
CP049549.1	13163	circular	Bacteria;Bacillota;Bacilli;Bacillales;Staphylococcaceae;Staphylococcus;Staphylococcus_aureus;
CP049552.1	22612	circular	Bacteria;Bacillota;Bacilli;Bacillales;Staphylococcaceae;Staphylococcus;Staphylococcus_aureus;
CP049562.1	13160	circular	Bacteria;Bacillota;Bacilli;Bacillales;Staphylococcaceae;Staphylococcus;Staphylococcus_aureus;
CP049568.1	25060	circular	Bacteria;Bacillota;Bacilli;Bacillales;Staphylococcaceae;Staphylococcus;Staphylococcus_aureus;
CP049571.1	25386	circular	Bacteria;Bacillota;Bacilli;Bacillales;Staphylococcaceae;Staphylococcus;Staphylococcus_aureus;
CP049574.1	27073	circular	Bacteria;Bacillota;Bacilli;Bacillales;Staphylococcaceae;Staphylococcus;Staphylococcus_aureus;
CP049576.1	26999	circular	Bacteria;Bacillota;Bacilli;Bacillales;Staphylococcaceae;Staphylococcus;Staphylococcus_aureus;
CP049577.1	13763	circular	Bacteria;Bacillota;Bacilli;Bacillales;Staphylococcaceae;Staphylococcus;Staphylococcus_aureus;
CP049578.1	1025	circular	Bacteria;Bacillota;Bacilli;Bacillales;Staphylococcaceae;Staphylococcus;Staphylococcus_aureus;
CP049579.1	27273	circular	Bacteria;Bacillota;Bacilli;Bacillales;Staphylococcaceae;Staphylococcus;Staphylococcus_aureus;
CP049582.1	24934	circular	Bacteria;Bacillota;Bacilli;Bacillales;Staphylococcaceae;Staphylococcus;Staphylococcus_aureus;
CP049588.1	17870	circular	Bacteria;Bacillota;Bacilli;Bacillales;Staphylococcaceae;Staphylococcus;Staphylococcus_aureus;
CP049610.1	31972	linear	Bacteria;Pseudomonadota;Gammaproteobacteria;Enterobacterales;Enterobacteriaceae;Escherichia;Escherichia_coli;
CP049611.1	82571	linear	Bacteria;Pseudomonadota;Gammaproteobacteria;Enterobacterales;Enterobacteriaceae;Escherichia;Escherichia_coli;
CP049613.1	60372	linear	Bacteria;Pseudomonadota;Gammaproteobacteria;Enterobacterales;Enterobacteriaceae;Escherichia;Escherichia_coli;
CP049614.1	43928	linear	Bacteria;Pseudomonadota;Gammaproteobacteria;Enterobacterales;Enterobacteriaceae;Escherichia;Escherichia_coli;
CP049615.1	83543	circular	Bacteria;Pseudomonadota;Gammaproteobacteria;Enterobacterales;Enterobacteriaceae;Escherichia;Escherichia_coli;
CP049731.1	804800	circular	Bacteria;Pseudomonadota;Alphaproteobacteria;Hyphomicrobiales;Rhizobiaceae;Rhizobium;Rhizobium_leguminosarum;
CP049735.2	154738	circular	Bacteria;Pseudomonadota;Alphaproteobacteria;Hyphomicrobiales;Rhizobiaceae;Rhizobium;Rhizobium_leguminosarum;
CP049798.1	18986	circular	Bacteria;Pseudomonadota;Alphaproteobacteria;Hyphomicrobiales;Brucellaceae;Ochrobactrum;Ochrobactrum_sp._WY7;
CP049903.1	31994	circular	Bacteria;Pseudomonadota;Gammaproteobacteria;Moraxellales;Moraxellaceae;Psychrobacter;Psychrobacter_sp._WY6;
CP049982.1	43422	circular	Bacteria;Pseudomonadota;Gammaproteobacteria;Enterobacterales;Enterobacteriaceae;Salmonella;Salmonella_enterica;
CP049985.1	19805	linear	Bacteria;Pseudomonadota;Gammaproteobacteria;Enterobacterales;Enterobacteriaceae;Salmonella;Salmonella_enterica;
CP049987.1	43420	circular	Bacteria;Pseudomonadota;Gammaproteobacteria;Enterobacterales;Enterobacteriaceae;Salmonella;Salmonella_enterica;
CP049992.1	84043	circular	Bacteria;Bacillota;Bacilli;Bacillales;Staphylococcaceae;Staphylococcus;Staphylococcus_aureus;
CP049993.1	1329	circular	Bacteria;Bacillota;Bacilli;Bacillales;Staphylococcaceae;Staphylococcus;Staphylococcus_aureus;
CP049995.1	39218	circular	Bacteria;Bacillota;Bacilli;Bacillales;Staphylococcaceae;Staphylococcus;Staphylococcus_aureus;
CP049996.1	9166	circular	Bacteria;Bacillota;Bacilli;Bacillales;Staphylococcaceae;Staphylococcus;Staphylococcus_aureus;
CP049997.1	2461	circular	Bacteria;Bacillota;Bacilli;Bacillales;Staphylococcaceae;Staphylococcus;Staphylococcus_aureus;
CP049998.1	1400	circular	Bacteria;Bacillota;Bacilli;Bacillales;Staphylococcaceae;Staphylococcus;Staphylococcus_aureus;
CP049999.1	17186	circular	Bacteria;Bacillota;Bacilli;Bacillales;Staphylococcaceae;Staphylococcus;Staphylococcus_aureus;
CP050001.1	27058	circular	Bacteria;Bacillota;Bacilli;Bacillales;Staphylococcaceae;Staphylococcus;Staphylococcus_aureus;
CP050003.1	7525	circular	Bacteria;Bacillota;Bacilli;Bacillales;Staphylococcaceae;Staphylococcus;Staphylococcus_aureus;
CP050005.1	34604	circular	Bacteria;Bacillota;Bacilli;Bacillales;Staphylococcaceae;Staphylococcus;Staphylococcus_aureus;
CP050006.1	9566	circular	Bacteria;Bacillota;Bacilli;Bacillales;Staphylococcaceae;Staphylococcus;Staphylococcus_aureus;
CP050008.1	11425	circular	Bacteria;Bacillota;Bacilli;Bacillales;Staphylococcaceae;Staphylococcus;Staphylococcus_aureus;
CP050082.1	709240	circular	Bacteria;Pseudomonadota;Alphaproteobacteria;Hyphomicrobiales;Rhizobiaceae;Rhizobium;Rhizobium_leguminosarum;
CP050083.1	644077	circular	Bacteria;Pseudomonadota;Alphaproteobacteria;Hyphomicrobiales;Rhizobiaceae;Rhizobium;Rhizobium_leguminosarum;
CP050131.1	298622	circular	Bacteria;Pseudomonadota;Gammaproteobacteria;Enterobacterales;Enterobacteriaceae;Salmonella;Salmonella_enterica;
CP050277.1	20300	circular	Bacteria;Pseudomonadota;Gammaproteobacteria;Enterobacterales;Enterobacteriaceae;Klebsiella;Klebsiella_pneumoniae;
CP050279.1	96437	circular	Bacteria;Pseudomonadota;Gammaproteobacteria;Enterobacterales;Enterobacteriaceae;Klebsiella;Klebsiella_pneumoniae;
CP050283.1	114400	circular	Bacteria;Pseudomonadota;Gammaproteobacteria;Enterobacterales;Enterobacteriaceae;Klebsiella;Klebsiella_pneumoniae;
CP050284.1	16223	circular	Bacteria;Pseudomonadota;Gammaproteobacteria;Enterobacterales;Enterobacteriaceae;Klebsiella;Klebsiella_pneumoniae;
CP050287.1	128107	circular	Bacteria;Pseudomonadota;Gammaproteobacteria;Enterobacterales;Enterobacteriaceae;Klebsiella;Klebsiella_pneumoniae;
CP050288.1	93415	circular	Bacteria;Pseudomonadota;Gammaproteobacteria;Enterobacterales;Enterobacteriaceae;Klebsiella;Klebsiella_pneumoniae;
CP050519.1	295689	circular	Bacteria;Pseudomonadota;Alphaproteobacteria;Hyphomicrobiales;Rhizobiaceae;Rhizobium;Rhizobium_leguminosarum;
CP050550.1	627175	circular	Bacteria;Pseudomonadota;Alphaproteobacteria;Hyphomicrobiales;Rhizobiaceae;Rhizobium;Rhizobium_leguminosarum;
CP050551.1	574865	circular	Bacteria;Pseudomonadota;Alphaproteobacteria;Hyphomicrobiales;Rhizobiaceae;Rhizobium;Rhizobium_leguminosarum;
CP050552.1	1195560	circular	Bacteria;Pseudomonadota;Alphaproteobacteria;Hyphomicrobiales;Rhizobiaceae;Rhizobium;Rhizobium_leguminosarum;
CP050554.1	401244	circular	Bacteria;Pseudomonadota;Alphaproteobacteria;Hyphomicrobiales;Rhizobiaceae;Rhizobium;Rhizobium_leguminosarum;
CP050556.1	662606	circular	Bacteria;Pseudomonadota;Alphaproteobacteria;Hyphomicrobiales;Rhizobiaceae;Rhizobium;Rhizobium_leguminosarum;
CP050564.1	387732	circular	Bacteria;Pseudomonadota;Alphaproteobacteria;Hyphomicrobiales;Rhizobiaceae;Rhizobium;Rhizobium_leguminosarum;
CP050566.1	668814	circular	Bacteria;Pseudomonadota;Alphaproteobacteria;Hyphomicrobiales;Rhizobiaceae;Rhizobium;Rhizobium_leguminosarum;
CP050684.1	47467	circular	Bacteria;Campylobacterota;Epsilonproteobacteria;Campylobacterales;Campylobacteraceae;Campylobacter;Campylobacter_jejuni;
CP050742.1	6062	circular	Bacteria;Pseudomonadota;Gammaproteobacteria;Enterobacterales;Enterobacteriaceae;Salmonella;Salmonella_enterica;
CP050743.1	4715	circular	Bacteria;Pseudomonadota;Gammaproteobacteria;Enterobacterales;Enterobacteriaceae;Salmonella;Salmonella_enterica;
CP050748.1	11246	circular	Bacteria;Pseudomonadota;Gammaproteobacteria;Enterobacterales;Enterobacteriaceae;Salmonella;Salmonella_enterica;
CP050749.1	536	circular	Bacteria;Pseudomonadota;Gammaproteobacteria;Enterobacterales;Enterobacteriaceae;Salmonella;Salmonella_enterica;
CP051321.1	9588	circular	Bacteria;Pseudomonadota;Gammaproteobacteria;Enterobacterales;Enterobacteriaceae;Salmonella;Salmonella_enterica;
CP051340.1	3373	circular	Bacteria;Pseudomonadota;Gammaproteobacteria;Enterobacterales;Enterobacteriaceae;Salmonella;Salmonella_enterica;
CP051341.1	5417	linear	Bacteria;Pseudomonadota;Gammaproteobacteria;Enterobacterales;Enterobacteriaceae;Salmonella;Salmonella_enterica;
CP051344.1	5698	circular	Bacteria;Pseudomonadota;Gammaproteobacteria;Enterobacterales;Enterobacteriaceae;Salmonella;Salmonella_enterica;
CP051393.1	51490	circular	Bacteria;Pseudomonadota;Gammaproteobacteria;Enterobacterales;Enterobacteriaceae;Salmonella;Salmonella_enterica;
CP051409.1	9083	circular	Bacteria;Pseudomonadota;Gammaproteobacteria;Enterobacterales;Enterobacteriaceae;Salmonella;Salmonella_enterica;
CP051513.1	14573	linear	Bacteria;;;;;;uncultured_bacterium;
CP051780.1	38454	circular	Bacteria;Pseudomonadota;Gammaproteobacteria;Enterobacterales;Enterobacteriaceae;Escherichia;Escherichia_coli;
CP051784.1	41667	circular	Bacteria;Pseudomonadota;Gammaproteobacteria;Enterobacterales;Enterobacteriaceae;Escherichia;Escherichia_coli;
CP051787.1	2680	circular	Bacteria;Pseudomonadota;Gammaproteobacteria;Enterobacterales;Enterobacteriaceae;Escherichia;Escherichia_coli;
CP051788.1	37778	circular	Bacteria;Pseudomonadota;Gammaproteobacteria;Enterobacterales;Enterobacteriaceae;Escherichia;Escherichia_coli;
CP051825.1	3306	circular	Bacteria;Pseudomonadota;Gammaproteobacteria;Enterobacterales;Enterobacteriaceae;Escherichia;Escherichia_coli;
CP051828.1	3306	circular	Bacteria;Pseudomonadota;Gammaproteobacteria;Enterobacterales;Enterobacteriaceae;Escherichia;Escherichia_coli;
CP051831.1	3306	circular	Bacteria;Pseudomonadota;Gammaproteobacteria;Enterobacterales;Enterobacteriaceae;Escherichia;Escherichia_coli;
CP051894.1	13163	circular	Bacteria;Bacillota;Bacilli;Bacillales;Staphylococcaceae;Staphylococcus;Staphylococcus_aureus;
CP051908.1	13163	circular	Bacteria;Bacillota;Bacilli;Bacillales;Staphylococcaceae;Staphylococcus;Staphylococcus_aureus;
CP051913.1	24647	circular	Bacteria;Bacillota;Bacilli;Bacillales;Staphylococcaceae;Staphylococcus;Staphylococcus_aureus;
CP051920.1	21398	circular	Bacteria;Bacillota;Bacilli;Bacillales;Staphylococcaceae;Staphylococcus;Staphylococcus_aureus;
CP051925.1	25390	circular	Bacteria;Bacillota;Bacilli;Bacillales;Staphylococcaceae;Staphylococcus;Staphylococcus_aureus;
CP051931.1	27266	circular	Bacteria;Bacillota;Bacilli;Bacillales;Staphylococcaceae;Staphylococcus;Staphylococcus_aureus;
CP051940.1	20650	circular	Bacteria;Bacillota;Bacilli;Bacillales;Staphylococcaceae;Staphylococcus;Staphylococcus_aureus;
CP051944.1	27114	circular	Bacteria;Bacillota;Bacilli;Bacillales;Staphylococcaceae;Staphylococcus;Staphylococcus_aureus;
CP051951.1	47049	circular	Bacteria;Bacillota;Bacilli;Bacillales;Staphylococcaceae;Staphylococcus;Staphylococcus_aureus;
CP051964.1	27257	circular	Bacteria;Bacillota;Bacilli;Bacillales;Staphylococcaceae;Staphylococcus;Staphylococcus_aureus;
CP051969.1	14307	circular	Bacteria;Bacillota;Bacilli;Bacillales;Staphylococcaceae;Staphylococcus;Staphylococcus_aureus;
CP051973.1	32202	circular	Bacteria;Bacillota;Bacilli;Bacillales;Staphylococcaceae;Staphylococcus;Staphylococcus_aureus;
CP051980.1	25433	circular	Bacteria;Bacillota;Bacilli;Bacillales;Staphylococcaceae;Staphylococcus;Staphylococcus_aureus;
CP051985.1	25429	circular	Bacteria;Bacillota;Bacilli;Bacillales;Staphylococcaceae;Staphylococcus;Staphylococcus_aureus;
CP051987.1	27269	circular	Bacteria;Bacillota;Bacilli;Bacillales;Staphylococcaceae;Staphylococcus;Staphylococcus_aureus;
CP051993.1	13163	circular	Bacteria;Bacillota;Bacilli;Bacillales;Staphylococcaceae;Staphylococcus;Staphylococcus_aureus;
CP052002.1	42446	circular	Bacteria;Bacillota;Bacilli;Bacillales;Staphylococcaceae;Staphylococcus;Staphylococcus_aureus;
CP052007.1	27298	circular	Bacteria;Bacillota;Bacilli;Bacillales;Staphylococcaceae;Staphylococcus;Staphylococcus_aureus;
CP052009.1	43963	circular	Bacteria;Bacillota;Bacilli;Bacillales;Staphylococcaceae;Staphylococcus;Staphylococcus_aureus;
CP052011.1	27070	circular	Bacteria;Bacillota;Bacilli;Bacillales;Staphylococcaceae;Staphylococcus;Staphylococcus_aureus;
CP052013.1	26908	circular	Bacteria;Bacillota;Bacilli;Bacillales;Staphylococcaceae;Staphylococcus;Staphylococcus_aureus;
CP052014.1	28778	circular	Bacteria;Bacillota;Bacilli;Bacillales;Staphylococcaceae;Staphylococcus;Staphylococcus_aureus;
CP052026.1	24114	circular	Bacteria;Bacillota;Bacilli;Bacillales;Staphylococcaceae;Staphylococcus;Staphylococcus_aureus;
CP052030.1	25430	circular	Bacteria;Bacillota;Bacilli;Bacillales;Staphylococcaceae;Staphylococcus;Staphylococcus_aureus;
CP052031.1	262606	circular	Bacteria;Bacillota;Bacilli;Bacillales;Staphylococcaceae;Staphylococcus;Staphylococcus_aureus;
CP052062.1	101260	circular	Bacteria;Bacillota;Bacilli;Bacillales;Bacillaceae;Bacillus;Bacillus_thuringiensis;
CP052063.1	180731	circular	Bacteria;Bacillota;Bacilli;Bacillales;Bacillaceae;Bacillus;Bacillus_thuringiensis;
CP052064.1	552228	circular	Bacteria;Bacillota;Bacilli;Bacillales;Bacillaceae;Bacillus;Bacillus_thuringiensis;
CP052073.1	2.07462e+06	circular	Bacteria;Pseudomonadota;Betaproteobacteria;Burkholderiales;Burkholderiaceae;Ralstonia;Ralstonia_solanacearum;
CP052075.1	2074757	circular	Bacteria;Pseudomonadota;Betaproteobacteria;Burkholderiales;Burkholderiaceae;Ralstonia;Ralstonia_solanacearum;
CP052077.1	1981426	circular	Bacteria;Pseudomonadota;Betaproteobacteria;Burkholderiales;Burkholderiaceae;Ralstonia;Ralstonia_solanacearum;
CP052079.1	1982075	circular	Bacteria;Pseudomonadota;Betaproteobacteria;Burkholderiales;Burkholderiaceae;Ralstonia;Ralstonia_solanacearum;
CP052081.1	1981451	circular	Bacteria;Pseudomonadota;Betaproteobacteria;Burkholderiales;Burkholderiaceae;Ralstonia;Ralstonia_solanacearum;
CP052089.1	1974854	circular	Bacteria;Pseudomonadota;Betaproteobacteria;Burkholderiales;Burkholderiaceae;Ralstonia;Ralstonia_solanacearum;
CP052141.1	5472	circular	Bacteria;Pseudomonadota;Gammaproteobacteria;Enterobacterales;Enterobacteriaceae;Klebsiella;Klebsiella_pneumoniae;
CP052142.1	3896	circular	Bacteria;Pseudomonadota;Gammaproteobacteria;Enterobacterales;Enterobacteriaceae;Klebsiella;Klebsiella_pneumoniae;
CP052146.1	9294	circular	Bacteria;Pseudomonadota;Gammaproteobacteria;Enterobacterales;Enterobacteriaceae;Klebsiella;Klebsiella_pneumoniae;
CP052149.1	3991	circular	Bacteria;Pseudomonadota;Gammaproteobacteria;Enterobacterales;Enterobacteriaceae;Klebsiella;Klebsiella_pneumoniae;
CP052160.1	55952	circular	Bacteria;Pseudomonadota;Gammaproteobacteria;Enterobacterales;Enterobacteriaceae;Klebsiella;Klebsiella_pneumoniae;
CP052161.1	9294	circular	Bacteria;Pseudomonadota;Gammaproteobacteria;Enterobacterales;Enterobacteriaceae;Klebsiella;Klebsiella_pneumoniae;
CP052166.1	9294	circular	Bacteria;Pseudomonadota;Gammaproteobacteria;Enterobacterales;Enterobacteriaceae;Klebsiella;Klebsiella_pneumoniae;
CP052170.1	46836	circular	Bacteria;Pseudomonadota;Gammaproteobacteria;Enterobacterales;Enterobacteriaceae;Klebsiella;Klebsiella_pneumoniae;
CP052171.1	9294	circular	Bacteria;Pseudomonadota;Gammaproteobacteria;Enterobacterales;Enterobacteriaceae;Klebsiella;Klebsiella_pneumoniae;
CP052174.1	2804	circular	Bacteria;Pseudomonadota;Gammaproteobacteria;Enterobacterales;Enterobacteriaceae;Klebsiella;Klebsiella_pneumoniae;
CP052180.1	9294	circular	Bacteria;Pseudomonadota;Gammaproteobacteria;Enterobacterales;Enterobacteriaceae;Klebsiella;Klebsiella_pneumoniae;
CP052191.1	9294	circular	Bacteria;Pseudomonadota;Gammaproteobacteria;Enterobacterales;Enterobacteriaceae;Klebsiella;Klebsiella_pneumoniae;
CP052196.1	2628	circular	Bacteria;Pseudomonadota;Gammaproteobacteria;Enterobacterales;Enterobacteriaceae;Klebsiella;Klebsiella_pneumoniae;
CP052206.1	9294	circular	Bacteria;Pseudomonadota;Gammaproteobacteria;Enterobacterales;Enterobacteriaceae;Klebsiella;Klebsiella_pneumoniae;
CP052210.1	9294	circular	Bacteria;Pseudomonadota;Gammaproteobacteria;Enterobacterales;Enterobacteriaceae;Klebsiella;Klebsiella_pneumoniae;
CP052212.1	2088	circular	Bacteria;Pseudomonadota;Gammaproteobacteria;Enterobacterales;Enterobacteriaceae;Klebsiella;Klebsiella_pneumoniae;
CP052215.1	4976	circular	Bacteria;Pseudomonadota;Gammaproteobacteria;Enterobacterales;Enterobacteriaceae;Klebsiella;Klebsiella_pneumoniae;
CP052220.1	105946	circular	Bacteria;Pseudomonadota;Gammaproteobacteria;Enterobacterales;Enterobacteriaceae;Klebsiella;Klebsiella_pneumoniae;
CP052221.1	5219	circular	Bacteria;Pseudomonadota;Gammaproteobacteria;Enterobacterales;Enterobacteriaceae;Klebsiella;Klebsiella_pneumoniae;
CP052223.1	3288	linear	Bacteria;Pseudomonadota;Gammaproteobacteria;Enterobacterales;Enterobacteriaceae;Klebsiella;Klebsiella_pneumoniae;
CP052234.1	9294	circular	Bacteria;Pseudomonadota;Gammaproteobacteria;Enterobacterales;Enterobacteriaceae;Klebsiella;Klebsiella_pneumoniae;
CP052238.1	9294	circular	Bacteria;Pseudomonadota;Gammaproteobacteria;Enterobacterales;Enterobacteriaceae;Klebsiella;Klebsiella_pneumoniae;
CP052260.1	96685	circular	Bacteria;Pseudomonadota;Gammaproteobacteria;Enterobacterales;Enterobacteriaceae;Klebsiella;Klebsiella_pneumoniae;
CP052264.1	110470	circular	Bacteria;Pseudomonadota;Gammaproteobacteria;Enterobacterales;Enterobacteriaceae;Klebsiella;Klebsiella_pneumoniae;
CP052271.1	3559	circular	Bacteria;Pseudomonadota;Gammaproteobacteria;Enterobacterales;Enterobacteriaceae;Klebsiella;Klebsiella_pneumoniae;
CP052274.1	4167	circular	Bacteria;Pseudomonadota;Gammaproteobacteria;Enterobacterales;Enterobacteriaceae;Klebsiella;Klebsiella_pneumoniae;
CP052283.1	9294	circular	Bacteria;Pseudomonadota;Gammaproteobacteria;Enterobacterales;Enterobacteriaceae;Klebsiella;Klebsiella_pneumoniae;
CP052290.1	4167	circular	Bacteria;Pseudomonadota;Gammaproteobacteria;Enterobacterales;Enterobacteriaceae;Klebsiella;Klebsiella_pneumoniae;
CP052291.1	3484	circular	Bacteria;Pseudomonadota;Gammaproteobacteria;Enterobacterales;Enterobacteriaceae;Klebsiella;Klebsiella_pneumoniae;
CP052294.1	4976	circular	Bacteria;Pseudomonadota;Gammaproteobacteria;Enterobacterales;Enterobacteriaceae;Klebsiella;Klebsiella_pneumoniae;
CP052299.1	5896	circular	Bacteria;Pseudomonadota;Gammaproteobacteria;Enterobacterales;Enterobacteriaceae;Klebsiella;Klebsiella_pneumoniae;
CP052300.1	4167	circular	Bacteria;Pseudomonadota;Gammaproteobacteria;Enterobacterales;Enterobacteriaceae;Klebsiella;Klebsiella_pneumoniae;
CP052305.1	9294	circular	Bacteria;Pseudomonadota;Gammaproteobacteria;Enterobacterales;Enterobacteriaceae;Klebsiella;Klebsiella_pneumoniae;
CP052312.1	9294	circular	Bacteria;Pseudomonadota;Gammaproteobacteria;Enterobacterales;Enterobacteriaceae;Klebsiella;Klebsiella_pneumoniae;
CP052318.1	9294	circular	Bacteria;Pseudomonadota;Gammaproteobacteria;Enterobacterales;Enterobacteriaceae;Klebsiella;Klebsiella_pneumoniae;
CP052319.1	6222	circular	Bacteria;Pseudomonadota;Gammaproteobacteria;Enterobacterales;Enterobacteriaceae;Klebsiella;Klebsiella_pneumoniae;
CP052334.1	5010	circular	Bacteria;Pseudomonadota;Gammaproteobacteria;Enterobacterales;Enterobacteriaceae;Klebsiella;Klebsiella_pneumoniae;
CP052335.1	3511	circular	Bacteria;Pseudomonadota;Gammaproteobacteria;Enterobacterales;Enterobacteriaceae;Klebsiella;Klebsiella_pneumoniae;
CP052340.1	7172	circular	Bacteria;Pseudomonadota;Gammaproteobacteria;Enterobacterales;Enterobacteriaceae;Klebsiella;Klebsiella_pneumoniae;
CP052341.1	3851	circular	Bacteria;Pseudomonadota;Gammaproteobacteria;Enterobacterales;Enterobacteriaceae;Klebsiella;Klebsiella_pneumoniae;
CP052343.1	2073	circular	Bacteria;Pseudomonadota;Gammaproteobacteria;Enterobacterales;Enterobacteriaceae;Klebsiella;Klebsiella_pneumoniae;
CP052355.1	9294	circular	Bacteria;Pseudomonadota;Gammaproteobacteria;Enterobacterales;Enterobacteriaceae;Klebsiella;Klebsiella_pneumoniae;
CP052359.1	50990	circular	Bacteria;Pseudomonadota;Gammaproteobacteria;Enterobacterales;Enterobacteriaceae;Klebsiella;Klebsiella_pneumoniae;
CP052360.1	9294	circular	Bacteria;Pseudomonadota;Gammaproteobacteria;Enterobacterales;Enterobacteriaceae;Klebsiella;Klebsiella_pneumoniae;
CP052367.1	5010	circular	Bacteria;Pseudomonadota;Gammaproteobacteria;Enterobacterales;Enterobacteriaceae;Klebsiella;Klebsiella_pneumoniae;
CP052377.1	5010	circular	Bacteria;Pseudomonadota;Gammaproteobacteria;Enterobacterales;Enterobacteriaceae;Klebsiella;Klebsiella_pneumoniae;
CP052378.1	3511	circular	Bacteria;Pseudomonadota;Gammaproteobacteria;Enterobacterales;Enterobacteriaceae;Klebsiella;Klebsiella_pneumoniae;
CP052383.1	5810	circular	Bacteria;Pseudomonadota;Gammaproteobacteria;Enterobacterales;Enterobacteriaceae;Klebsiella;Klebsiella_pneumoniae;
CP052385.1	3374	circular	Bacteria;Pseudomonadota;Gammaproteobacteria;Enterobacterales;Enterobacteriaceae;Klebsiella;Klebsiella_pneumoniae;
CP052389.1	242988	linear	Bacteria;Pseudomonadota;Gammaproteobacteria;Enterobacterales;Enterobacteriaceae;Klebsiella;Klebsiella_pneumoniae;
CP052390.1	111539	circular	Bacteria;Pseudomonadota;Gammaproteobacteria;Enterobacterales;Enterobacteriaceae;Klebsiella;Klebsiella_pneumoniae;
CP052394.1	56619	circular	Bacteria;Pseudomonadota;Gammaproteobacteria;Enterobacterales;Enterobacteriaceae;Klebsiella;Klebsiella_pneumoniae;
CP052396.1	9294	circular	Bacteria;Pseudomonadota;Gammaproteobacteria;Enterobacterales;Enterobacteriaceae;Klebsiella;Klebsiella_pneumoniae;
CP052397.1	2789	circular	Bacteria;Pseudomonadota;Gammaproteobacteria;Enterobacterales;Enterobacteriaceae;Klebsiella;Klebsiella_pneumoniae;
CP052398.1	2058	circular	Bacteria;Pseudomonadota;Gammaproteobacteria;Enterobacterales;Enterobacteriaceae;Klebsiella;Klebsiella_pneumoniae;
CP052402.1	10045	circular	Bacteria;Pseudomonadota;Gammaproteobacteria;Enterobacterales;Enterobacteriaceae;Klebsiella;Klebsiella_pneumoniae;
CP052403.1	4165	circular	Bacteria;Pseudomonadota;Gammaproteobacteria;Enterobacterales;Enterobacteriaceae;Klebsiella;Klebsiella_pneumoniae;
CP052406.1	6222	circular	Bacteria;Pseudomonadota;Gammaproteobacteria;Enterobacterales;Enterobacteriaceae;Klebsiella;Klebsiella_pneumoniae;
CP052411.1	10071	circular	Bacteria;Pseudomonadota;Gammaproteobacteria;Enterobacterales;Enterobacteriaceae;Klebsiella;Klebsiella_pneumoniae;
CP052413.1	2117	circular	Bacteria;Pseudomonadota;Gammaproteobacteria;Enterobacterales;Enterobacteriaceae;Klebsiella;Klebsiella_pneumoniae;
CP052418.1	10085	circular	Bacteria;Pseudomonadota;Gammaproteobacteria;Enterobacterales;Enterobacteriaceae;Klebsiella;Klebsiella_pneumoniae;
CP052419.1	4654	circular	Bacteria;Pseudomonadota;Gammaproteobacteria;Enterobacterales;Enterobacteriaceae;Klebsiella;Klebsiella_pneumoniae;
CP052421.1	2117	circular	Bacteria;Pseudomonadota;Gammaproteobacteria;Enterobacterales;Enterobacteriaceae;Klebsiella;Klebsiella_pneumoniae;
CP052424.1	9294	circular	Bacteria;Pseudomonadota;Gammaproteobacteria;Enterobacterales;Enterobacteriaceae;Klebsiella;Klebsiella_pneumoniae;
CP052425.1	2789	circular	Bacteria;Pseudomonadota;Gammaproteobacteria;Enterobacterales;Enterobacteriaceae;Klebsiella;Klebsiella_pneumoniae;
CP052428.1	9295	circular	Bacteria;Pseudomonadota;Gammaproteobacteria;Enterobacterales;Enterobacteriaceae;Klebsiella;Klebsiella_pneumoniae;
CP052430.1	1203	circular	Bacteria;Pseudomonadota;Gammaproteobacteria;Enterobacterales;Enterobacteriaceae;Klebsiella;Klebsiella_pneumoniae;
CP052433.1	51930	circular	Bacteria;Pseudomonadota;Gammaproteobacteria;Enterobacterales;Enterobacteriaceae;Klebsiella;Klebsiella_pneumoniae;
CP052437.1	67809	circular	Bacteria;Pseudomonadota;Gammaproteobacteria;Enterobacterales;Enterobacteriaceae;Klebsiella;Klebsiella_pneumoniae;
CP052439.1	9294	circular	Bacteria;Pseudomonadota;Gammaproteobacteria;Enterobacterales;Enterobacteriaceae;Klebsiella;Klebsiella_pneumoniae;
CP052446.1	49279	circular	Bacteria;Pseudomonadota;Gammaproteobacteria;Enterobacterales;Enterobacteriaceae;Klebsiella;Klebsiella_pneumoniae;
CP052447.1	9294	circular	Bacteria;Pseudomonadota;Gammaproteobacteria;Enterobacterales;Enterobacteriaceae;Klebsiella;Klebsiella_pneumoniae;
CP052448.1	6222	circular	Bacteria;Pseudomonadota;Gammaproteobacteria;Enterobacterales;Enterobacteriaceae;Klebsiella;Klebsiella_pneumoniae;
CP052470.1	113689	circular	Bacteria;Pseudomonadota;Gammaproteobacteria;Enterobacterales;Enterobacteriaceae;Klebsiella;Klebsiella_pneumoniae;
CP052473.1	10071	circular	Bacteria;Pseudomonadota;Gammaproteobacteria;Enterobacterales;Enterobacteriaceae;Klebsiella;Klebsiella_pneumoniae;
CP052474.1	5044	circular	Bacteria;Pseudomonadota;Gammaproteobacteria;Enterobacterales;Enterobacteriaceae;Klebsiella;Klebsiella_pneumoniae;
CP052480.1	21779	circular	Bacteria;Pseudomonadota;Gammaproteobacteria;Enterobacterales;Enterobacteriaceae;Klebsiella;Klebsiella_pneumoniae;
CP052481.1	9294	circular	Bacteria;Pseudomonadota;Gammaproteobacteria;Enterobacterales;Enterobacteriaceae;Klebsiella;Klebsiella_pneumoniae;
CP052482.1	4654	circular	Bacteria;Pseudomonadota;Gammaproteobacteria;Enterobacterales;Enterobacteriaceae;Klebsiella;Klebsiella_pneumoniae;
CP052483.1	2927	circular	Bacteria;Pseudomonadota;Gammaproteobacteria;Enterobacterales;Enterobacteriaceae;Klebsiella;Klebsiella_pneumoniae;
CP052486.1	9294	circular	Bacteria;Pseudomonadota;Gammaproteobacteria;Enterobacterales;Enterobacteriaceae;Klebsiella;Klebsiella_pneumoniae;
CP052492.1	5627	circular	Bacteria;Pseudomonadota;Gammaproteobacteria;Enterobacterales;Enterobacteriaceae;Klebsiella;Klebsiella_pneumoniae;
CP052493.1	2058	circular	Bacteria;Pseudomonadota;Gammaproteobacteria;Enterobacterales;Enterobacteriaceae;Klebsiella;Klebsiella_pneumoniae;
CP052497.1	9294	circular	Bacteria;Pseudomonadota;Gammaproteobacteria;Enterobacterales;Enterobacteriaceae;Klebsiella;Klebsiella_pneumoniae;
CP052500.1	4179	linear	Bacteria;Pseudomonadota;Gammaproteobacteria;Enterobacterales;Enterobacteriaceae;Klebsiella;Klebsiella_pneumoniae;
CP052501.1	3991	circular	Bacteria;Pseudomonadota;Gammaproteobacteria;Enterobacterales;Enterobacteriaceae;Klebsiella;Klebsiella_pneumoniae;
CP052507.1	46835	circular	Bacteria;Pseudomonadota;Gammaproteobacteria;Enterobacterales;Enterobacteriaceae;Klebsiella;Klebsiella_pneumoniae;
CP052508.1	3991	circular	Bacteria;Pseudomonadota;Gammaproteobacteria;Enterobacterales;Enterobacteriaceae;Klebsiella;Klebsiella_pneumoniae;
CP052509.1	2496	circular	Bacteria;Pseudomonadota;Gammaproteobacteria;Enterobacterales;Enterobacteriaceae;Klebsiella;Klebsiella_pneumoniae;
CP052527.1	111300	circular	Bacteria;Pseudomonadota;Gammaproteobacteria;Enterobacterales;Enterobacteriaceae;Klebsiella;Klebsiella_pneumoniae;
CP052529.1	9294	circular	Bacteria;Pseudomonadota;Gammaproteobacteria;Enterobacterales;Enterobacteriaceae;Klebsiella;Klebsiella_pneumoniae;
CP052530.1	7256	circular	Bacteria;Pseudomonadota;Gammaproteobacteria;Enterobacterales;Enterobacteriaceae;Klebsiella;Klebsiella_pneumoniae;
CP052531.1	3742	circular	Bacteria;Pseudomonadota;Gammaproteobacteria;Enterobacterales;Enterobacteriaceae;Klebsiella;Klebsiella_pneumoniae;
CP052536.1	9294	circular	Bacteria;Pseudomonadota;Gammaproteobacteria;Enterobacterales;Enterobacteriaceae;Klebsiella;Klebsiella_pneumoniae;
CP052541.1	9294	circular	Bacteria;Pseudomonadota;Gammaproteobacteria;Enterobacterales;Enterobacteriaceae;Klebsiella;Klebsiella_pneumoniae;
CP052542.1	4167	circular	Bacteria;Pseudomonadota;Gammaproteobacteria;Enterobacterales;Enterobacteriaceae;Klebsiella;Klebsiella_pneumoniae;
CP052543.1	3511	circular	Bacteria;Pseudomonadota;Gammaproteobacteria;Enterobacterales;Enterobacteriaceae;Klebsiella;Klebsiella_pneumoniae;
CP052548.1	9294	circular	Bacteria;Pseudomonadota;Gammaproteobacteria;Enterobacterales;Enterobacteriaceae;Klebsiella;Klebsiella_pneumoniae;
CP052555.1	9294	circular	Bacteria;Pseudomonadota;Gammaproteobacteria;Enterobacterales;Enterobacteriaceae;Klebsiella;Klebsiella_pneumoniae;
CP052556.1	2117	circular	Bacteria;Pseudomonadota;Gammaproteobacteria;Enterobacterales;Enterobacteriaceae;Klebsiella;Klebsiella_pneumoniae;
CP052567.1	8619	circular	Bacteria;Pseudomonadota;Gammaproteobacteria;Enterobacterales;Enterobacteriaceae;Klebsiella;Klebsiella_pneumoniae;
CP052745.1	1734	circular	Bacteria;Bacillota;Bacilli;Bacillales;Staphylococcaceae;Staphylococcus;Staphylococcus_aureus;
CP052747.1	8090	circular	Bacteria;Bacillota;Bacilli;Bacillales;Staphylococcaceae;Staphylococcus;Staphylococcus_aureus;
CP052768.1	42847	circular	Bacteria;Pseudomonadota;Gammaproteobacteria;Enterobacterales;Enterobacteriaceae;Salmonella;Salmonella_enterica;
CP052773.1	41938	circular	Bacteria;Actinomycetota;Actinomycetes;Pseudonocardiales;Pseudonocardiaceae;Pseudonocardia;Pseudonocardia_alni;
CP052790.1	36667	circular	Bacteria;Pseudomonadota;Gammaproteobacteria;Enterobacterales;Enterobacteriaceae;Salmonella;Salmonella_enterica;
CP052800.1	35379	circular	Bacteria;Pseudomonadota;Gammaproteobacteria;Enterobacterales;Enterobacteriaceae;Salmonella;Salmonella_enterica;
CP052872.1	66249	circular	Bacteria;Pseudomonadota;Gammaproteobacteria;Enterobacterales;Enterobacteriaceae;Enterobacter;Enterobacter_cloacae;
CP052874.1	4667	circular	Bacteria;Pseudomonadota;Gammaproteobacteria;Enterobacterales;Enterobacteriaceae;Enterobacter;Enterobacter_cloacae;
CP052942.1	64230	circular	Bacteria;Bacillota;Bacilli;Bacillales;Staphylococcaceae;Staphylococcus;Staphylococcus_epidermidis;
CP052943.1	45985	circular	Bacteria;Bacillota;Bacilli;Bacillales;Staphylococcaceae;Staphylococcus;Staphylococcus_epidermidis;
CP052944.1	24048	circular	Bacteria;Bacillota;Bacilli;Bacillales;Staphylococcaceae;Staphylococcus;Staphylococcus_epidermidis;
CP052945.1	4363	circular	Bacteria;Bacillota;Bacilli;Bacillales;Staphylococcaceae;Staphylococcus;Staphylococcus_epidermidis;
CP052946.1	3733	circular	Bacteria;Bacillota;Bacilli;Bacillales;Staphylococcaceae;Staphylococcus;Staphylococcus_epidermidis;
CP052947.1	3145	circular	Bacteria;Bacillota;Bacilli;Bacillales;Staphylococcaceae;Staphylococcus;Staphylococcus_epidermidis;
CP052950.1	2366	circular	Bacteria;Bacillota;Bacilli;Bacillales;Staphylococcaceae;Staphylococcus;Staphylococcus_epidermidis;
CP052952.1	2241	circular	Bacteria;Bacillota;Bacilli;Bacillales;Staphylococcaceae;Staphylococcus;Staphylococcus_epidermidis;
CP052954.1	2241	circular	Bacteria;Bacillota;Bacilli;Bacillales;Staphylococcaceae;Staphylococcus;Staphylococcus_epidermidis;
CP052956.1	13569	circular	Bacteria;Bacillota;Bacilli;Bacillales;Staphylococcaceae;Staphylococcus;Staphylococcus_epidermidis;
CP052957.1	2491	circular	Bacteria;Bacillota;Bacilli;Bacillales;Staphylococcaceae;Staphylococcus;Staphylococcus_epidermidis;
CP052958.1	2312	circular	Bacteria;Bacillota;Bacilli;Bacillales;Staphylococcaceae;Staphylococcus;Staphylococcus_epidermidis;
CP052960.1	13570	circular	Bacteria;Bacillota;Bacilli;Bacillales;Staphylococcaceae;Staphylococcus;Staphylococcus_epidermidis;
CP052961.1	2366	circular	Bacteria;Bacillota;Bacilli;Bacillales;Staphylococcaceae;Staphylococcus;Staphylococcus_epidermidis;
CP052964.1	24920	circular	Bacteria;Bacillota;Bacilli;Bacillales;Staphylococcaceae;Staphylococcus;Staphylococcus_epidermidis;
CP052965.1	22322	circular	Bacteria;Bacillota;Bacilli;Bacillales;Staphylococcaceae;Staphylococcus;Staphylococcus_epidermidis;
CP052968.1	13687	circular	Bacteria;Bacillota;Bacilli;Bacillales;Staphylococcaceae;Staphylococcus;Staphylococcus_epidermidis;
CP052970.1	2241	circular	Bacteria;Bacillota;Bacilli;Bacillales;Staphylococcaceae;Staphylococcus;Staphylococcus_epidermidis;
CP052972.1	2241	circular	Bacteria;Bacillota;Bacilli;Bacillales;Staphylococcaceae;Staphylococcus;Staphylococcus_epidermidis;
CP052974.1	42672	circular	Bacteria;Bacillota;Bacilli;Bacillales;Staphylococcaceae;Staphylococcus;Staphylococcus_epidermidis;
CP052976.1	15070	circular	Bacteria;Bacillota;Bacilli;Bacillales;Staphylococcaceae;Staphylococcus;Staphylococcus_epidermidis;
CP052977.1	4242	circular	Bacteria;Bacillota;Bacilli;Bacillales;Staphylococcaceae;Staphylococcus;Staphylococcus_epidermidis;
CP052979.1	26927	circular	Bacteria;Bacillota;Bacilli;Bacillales;Staphylococcaceae;Staphylococcus;Staphylococcus_epidermidis;
CP052980.1	10645	circular	Bacteria;Bacillota;Bacilli;Bacillales;Staphylococcaceae;Staphylococcus;Staphylococcus_epidermidis;
CP052982.1	13569	circular	Bacteria;Bacillota;Bacilli;Bacillales;Staphylococcaceae;Staphylococcus;Staphylococcus_epidermidis;
CP052983.1	2366	circular	Bacteria;Bacillota;Bacilli;Bacillales;Staphylococcaceae;Staphylococcus;Staphylococcus_epidermidis;
CP052987.1	2241	circular	Bacteria;Bacillota;Bacilli;Bacillales;Staphylococcaceae;Staphylococcus;Staphylococcus_epidermidis;
CP052995.1	2381	circular	Bacteria;Bacillota;Bacilli;Bacillales;Staphylococcaceae;Staphylococcus;Staphylococcus_epidermidis;
CP052996.1	2369	circular	Bacteria;Bacillota;Bacilli;Bacillales;Staphylococcaceae;Staphylococcus;Staphylococcus_epidermidis;
CP053001.1	32717	circular	Bacteria;Bacillota;Bacilli;Bacillales;Staphylococcaceae;Staphylococcus;Staphylococcus_epidermidis;
CP053003.1	6676	circular	Bacteria;Bacillota;Bacilli;Bacillales;Staphylococcaceae;Staphylococcus;Staphylococcus_epidermidis;
CP053004.1	2169	circular	Bacteria;Bacillota;Bacilli;Bacillales;Staphylococcaceae;Staphylococcus;Staphylococcus_epidermidis;
CP053006.1	17848	circular	Bacteria;Bacillota;Bacilli;Bacillales;Staphylococcaceae;Staphylococcus;Staphylococcus_epidermidis;
CP053008.1	15425	circular	Bacteria;Bacillota;Bacilli;Bacillales;Staphylococcaceae;Staphylococcus;Staphylococcus_epidermidis;
CP053009.1	8812	circular	Bacteria;Bacillota;Bacilli;Bacillales;Staphylococcaceae;Staphylococcus;Staphylococcus_epidermidis;
CP053010.1	8470	circular	Bacteria;Bacillota;Bacilli;Bacillales;Staphylococcaceae;Staphylococcus;Staphylococcus_epidermidis;
CP053011.1	2241	circular	Bacteria;Bacillota;Bacilli;Bacillales;Staphylococcaceae;Staphylococcus;Staphylococcus_epidermidis;
CP053089.1	13569	circular	Bacteria;Bacillota;Bacilli;Bacillales;Staphylococcaceae;Staphylococcus;Staphylococcus_epidermidis;
CP053090.1	8719	circular	Bacteria;Bacillota;Bacilli;Bacillales;Staphylococcaceae;Staphylococcus;Staphylococcus_epidermidis;
CP053091.1	2381	circular	Bacteria;Bacillota;Bacilli;Bacillales;Staphylococcaceae;Staphylococcus;Staphylococcus_epidermidis;
CP053317.1	206268	circular	Bacteria;Pseudomonadota;Gammaproteobacteria;Enterobacterales;Enterobacteriaceae;Salmonella;Salmonella_enterica;
CP053320.1	94435	circular	Bacteria;Pseudomonadota;Gammaproteobacteria;Enterobacterales;Enterobacteriaceae;Salmonella;Salmonella_enterica;
CP053324.1	49317	circular	Bacteria;Pseudomonadota;Gammaproteobacteria;Enterobacterales;Enterobacteriaceae;Salmonella;Salmonella_enterica;
CP053328.1	37321	circular	Bacteria;Pseudomonadota;Gammaproteobacteria;Enterobacterales;Enterobacteriaceae;Salmonella;Salmonella_enterica;
CP053329.1	94204	circular	Bacteria;Pseudomonadota;Gammaproteobacteria;Enterobacterales;Enterobacteriaceae;Salmonella;Salmonella_enterica;
CP053331.1	45166	circular	Bacteria;Pseudomonadota;Gammaproteobacteria;Enterobacterales;Enterobacteriaceae;Salmonella;Salmonella_enterica;
CP053333.1	163967	circular	Bacteria;Pseudomonadota;Gammaproteobacteria;Enterobacterales;Enterobacteriaceae;Salmonella;Salmonella_enterica;
CP053334.1	87122	circular	Bacteria;Pseudomonadota;Gammaproteobacteria;Enterobacterales;Enterobacteriaceae;Salmonella;Salmonella_enterica;
CP053399.1	55496	circular	Bacteria;Pseudomonadota;Gammaproteobacteria;Enterobacterales;Enterobacteriaceae;Salmonella;Salmonella_enterica;
CP053403.1	124176	circular	Bacteria;Pseudomonadota;Gammaproteobacteria;Enterobacterales;Enterobacteriaceae;Salmonella;Salmonella_enterica;
CP053405.1	28242	circular	Bacteria;Pseudomonadota;Gammaproteobacteria;Enterobacterales;Enterobacteriaceae;Salmonella;Salmonella_enterica;
CP053407.1	85817	circular	Bacteria;Pseudomonadota;Gammaproteobacteria;Enterobacterales;Enterobacteriaceae;Salmonella;Salmonella_enterica;
CP053410.1	107699	circular	Bacteria;Pseudomonadota;Gammaproteobacteria;Enterobacterales;Enterobacteriaceae;Salmonella;Salmonella_enterica;
CP053412.1	11571	circular	Bacteria;Pseudomonadota;Gammaproteobacteria;Enterobacterales;Enterobacteriaceae;Salmonella;Salmonella_enterica;
CP053415.1	110000	circular	Bacteria;Pseudomonadota;Gammaproteobacteria;Enterobacterales;Enterobacteriaceae;Salmonella;Salmonella_enterica;
CP053578.1	21243	circular	Bacteria;Pseudomonadota;Gammaproteobacteria;Enterobacterales;Enterobacteriaceae;Salmonella;Salmonella_enterica;
CP053689.1	250451	circular	Bacteria;Actinomycetota;Actinomycetes;Micrococcales;Micrococcaceae;Arthrobacter;Arthrobacter_citreus;
CP053690.1	9871	circular	Bacteria;Actinomycetota;Actinomycetes;Micrococcales;Micrococcaceae;Arthrobacter;Arthrobacter_citreus;
CP053703.1	55277	circular	Bacteria;Pseudomonadota;Gammaproteobacteria;Enterobacterales;Enterobacteriaceae;Salmonella;Salmonella_enterica;
CP053880.1	117774	circular	Bacteria;Pseudomonadota;Gammaproteobacteria;Aeromonadales;Aeromonadaceae;Aeromonas;Aeromonas_jandaei;
CP053919.1	143701	circular	Bacteria;Pseudomonadota;Gammaproteobacteria;Enterobacterales;Yersiniaceae;Serratia;Serratia_marcescens;
CP054199.1	12493	linear	Bacteria;Bacteroidota;Bacteroidia;Bacteroidales;Bacteroidaceae;Bacteroides;Bacteroides_uniformis;
CP054200.1	11147	linear	Bacteria;Bacteroidota;Bacteroidia;Bacteroidales;Bacteroidaceae;Bacteroides;Bacteroides_uniformis;
CP054201.1	139496	linear	Bacteria;Bacteroidota;Bacteroidia;Bacteroidales;Bacteroidaceae;Bacteroides;Bacteroides_uniformis;
CP054202.1	40611	linear	Bacteria;Bacteroidota;Bacteroidia;Bacteroidales;Bacteroidaceae;Bacteroides;Bacteroides_uniformis;
CP054203.1	57281	linear	Bacteria;Bacteroidota;Bacteroidia;Bacteroidales;Bacteroidaceae;Bacteroides;Bacteroides_uniformis;
CP054240.1	27006	circular	Bacteria;Pseudomonadota;Gammaproteobacteria;Enterobacterales;Enterobacteriaceae;Escherichia;Escherichia_coli;
CP054241.1	834193	circular	Bacteria;Pseudomonadota;Gammaproteobacteria;Enterobacterales;Enterobacteriaceae;Escherichia;Escherichia_coli;
CP054242.1	9284	circular	Bacteria;Pseudomonadota;Gammaproteobacteria;Enterobacterales;Enterobacteriaceae;Escherichia;Escherichia_coli;
CP054244.1	23391	circular	Bacteria;Pseudomonadota;Gammaproteobacteria;Enterobacterales;Enterobacteriaceae;Escherichia;Escherichia_coli;
CP054246.1	20198	circular	Bacteria;Pseudomonadota;Gammaproteobacteria;Enterobacterales;Enterobacteriaceae;Escherichia;Escherichia_coli;
CP054249.1	33406	circular	Bacteria;Pseudomonadota;Gammaproteobacteria;Enterobacterales;Enterobacteriaceae;Escherichia;Escherichia_coli;
CP054253.1	252602	circular	Bacteria;Pseudomonadota;Gammaproteobacteria;Enterobacterales;Enterobacteriaceae;Escherichia;Escherichia_coli;
CP054316.1	89131	not-set	Bacteria;Pseudomonadota;Gammaproteobacteria;Enterobacterales;Enterobacteriaceae;Escherichia;Escherichia_coli;
CP054320.1	42440	circular	Bacteria;Pseudomonadota;Gammaproteobacteria;Enterobacterales;Enterobacteriaceae;Escherichia;Escherichia_coli;
CP054321.1	90702	circular	Bacteria;Pseudomonadota;Gammaproteobacteria;Enterobacterales;Enterobacteriaceae;Escherichia;Escherichia_coli;
CP054322.1	5164	circular	Bacteria;Pseudomonadota;Gammaproteobacteria;Enterobacterales;Enterobacteriaceae;Escherichia;Escherichia_coli;
CP054324.1	2113	circular	Bacteria;Pseudomonadota;Gammaproteobacteria;Enterobacterales;Enterobacteriaceae;Escherichia;Escherichia_coli;
CP054330.1	9138	circular	Bacteria;Pseudomonadota;Gammaproteobacteria;Enterobacterales;Enterobacteriaceae;Escherichia;Escherichia_coli;
CP054331.1	5635	circular	Bacteria;Pseudomonadota;Gammaproteobacteria;Enterobacterales;Enterobacteriaceae;Escherichia;Escherichia_coli;
CP054333.1	3749	circular	Bacteria;Pseudomonadota;Gammaproteobacteria;Enterobacterales;Enterobacteriaceae;Escherichia;Escherichia_coli;
CP054334.1	1512	circular	Bacteria;Pseudomonadota;Gammaproteobacteria;Enterobacterales;Enterobacteriaceae;Escherichia;Escherichia_coli;
CP054338.1	6211	circular	Bacteria;Pseudomonadota;Gammaproteobacteria;Enterobacterales;Enterobacteriaceae;Escherichia;Escherichia_coli;
CP054339.1	5166	circular	Bacteria;Pseudomonadota;Gammaproteobacteria;Enterobacterales;Enterobacteriaceae;Escherichia;Escherichia_coli;
CP054341.1	2088	circular	Bacteria;Pseudomonadota;Gammaproteobacteria;Enterobacterales;Enterobacteriaceae;Escherichia;Escherichia_coli;
CP054342.1	1552	circular	Bacteria;Pseudomonadota;Gammaproteobacteria;Enterobacterales;Enterobacteriaceae;Escherichia;Escherichia_coli;
CP054451.1	6969	circular	Bacteria;Pseudomonadota;Gammaproteobacteria;Enterobacterales;Enterobacteriaceae;Escherichia;Escherichia_coli;
CP054453.1	1591	circular	Bacteria;Pseudomonadota;Gammaproteobacteria;Enterobacterales;Enterobacteriaceae;Escherichia;Escherichia_coli;
CP054456.1	4082	circular	Bacteria;Pseudomonadota;Gammaproteobacteria;Enterobacterales;Enterobacteriaceae;Escherichia;Escherichia_coli;
CP054459.1	83055	not-set	Bacteria;Pseudomonadota;Gammaproteobacteria;Enterobacterales;Enterobacteriaceae;Escherichia;Escherichia_coli;
CP054461.1	6988	circular	Bacteria;Pseudomonadota;Gammaproteobacteria;Enterobacterales;Enterobacteriaceae;Escherichia;Escherichia_coli;
CP054462.1	3182	circular	Bacteria;Pseudomonadota;Gammaproteobacteria;Enterobacterales;Enterobacteriaceae;Escherichia;Escherichia_coli;
CP054935.1	36687	circular	Bacteria;Actinomycetota;Actinomycetes;Streptosporangiales;Nocardiopsaceae;Nocardiopsis;Nocardiopsis_flavescens;
CP055273.1	150182	circular	Bacteria;Pseudomonadota;Alphaproteobacteria;Hyphomicrobiales;Rhizobiaceae;Agrobacterium;Agrobacterium_vitis;
CP055275.1	16110	circular	Bacteria;Pseudomonadota;Alphaproteobacteria;Hyphomicrobiales;Rhizobiaceae;Agrobacterium;Agrobacterium_vitis;
CP055319.1	7832	circular	Bacteria;Pseudomonadota;Gammaproteobacteria;Enterobacterales;Enterobacteriaceae;Klebsiella;Klebsiella_grimontii;
CP055320.1	5783	circular	Bacteria;Pseudomonadota;Gammaproteobacteria;Enterobacterales;Enterobacteriaceae;Klebsiella;Klebsiella_grimontii;
CP055321.1	5010	circular	Bacteria;Pseudomonadota;Gammaproteobacteria;Enterobacterales;Enterobacteriaceae;Klebsiella;Klebsiella_grimontii;
CP055322.1	4346	circular	Bacteria;Pseudomonadota;Gammaproteobacteria;Enterobacterales;Enterobacteriaceae;Klebsiella;Klebsiella_grimontii;
CP055323.1	3906	circular	Bacteria;Pseudomonadota;Gammaproteobacteria;Enterobacterales;Enterobacteriaceae;Klebsiella;Klebsiella_grimontii;
CP055415.1	30524	linear	Bacteria;Pseudomonadota;Gammaproteobacteria;Enterobacterales;Enterobacteriaceae;Klebsiella;Klebsiella_grimontii;
CP055416.1	9581	circular	Bacteria;Pseudomonadota;Gammaproteobacteria;Enterobacterales;Enterobacteriaceae;Klebsiella;Klebsiella_grimontii;
CP055417.1	5585	circular	Bacteria;Pseudomonadota;Gammaproteobacteria;Enterobacterales;Enterobacteriaceae;Klebsiella;Klebsiella_grimontii;
CP055424.1	12871	circular	Bacteria;Pseudomonadota;Gammaproteobacteria;Enterobacterales;Enterobacteriaceae;Citrobacter;Citrobacter_freundii;
CP055425.1	7945	circular	Bacteria;Pseudomonadota;Gammaproteobacteria;Enterobacterales;Enterobacteriaceae;Citrobacter;Citrobacter_freundii;
CP055541.1	6449	circular	Bacteria;Pseudomonadota;Gammaproteobacteria;Enterobacterales;Enterobacteriaceae;Citrobacter;Citrobacter_freundii;
CP055542.1	5480	circular	Bacteria;Pseudomonadota;Gammaproteobacteria;Enterobacterales;Enterobacteriaceae;Citrobacter;Citrobacter_freundii;
CP055584.1	54240	circular	Bacteria;Pseudomonadota;Gammaproteobacteria;Enterobacterales;Enterobacteriaceae;Citrobacter;Citrobacter_freundii;
CP055585.1	40792	linear	Bacteria;Pseudomonadota;Gammaproteobacteria;Enterobacterales;Enterobacteriaceae;Citrobacter;Citrobacter_freundii;
CP055586.1	12351	circular	Bacteria;Pseudomonadota;Gammaproteobacteria;Enterobacterales;Enterobacteriaceae;Citrobacter;Citrobacter_freundii;
CP055587.1	7945	circular	Bacteria;Pseudomonadota;Gammaproteobacteria;Enterobacterales;Enterobacteriaceae;Citrobacter;Citrobacter_freundii;
CP055591.1	12871	circular	Bacteria;Pseudomonadota;Gammaproteobacteria;Enterobacterales;Enterobacteriaceae;Citrobacter;Citrobacter_freundii;
CP055592.1	7536	circular	Bacteria;Pseudomonadota;Gammaproteobacteria;Enterobacterales;Enterobacteriaceae;Citrobacter;Citrobacter_freundii;
CP055628.1	46125	circular	Bacteria;Pseudomonadota;Gammaproteobacteria;Enterobacterales;Enterobacteriaceae;Escherichia;Escherichia_coli;
CP055630.1	1348	linear	Bacteria;Pseudomonadota;Gammaproteobacteria;Enterobacterales;Enterobacteriaceae;Escherichia;Escherichia_coli;
CP055715.1	37616	circular	Bacteria;Pseudomonadota;Gammaproteobacteria;Enterobacterales;Enterobacteriaceae;Escherichia;Escherichia_coli;
CP055716.1	6809	circular	Bacteria;Pseudomonadota;Gammaproteobacteria;Enterobacterales;Enterobacteriaceae;Escherichia;Escherichia_coli;
CP055717.1	1611	linear	Bacteria;Pseudomonadota;Gammaproteobacteria;Enterobacterales;Enterobacteriaceae;Escherichia;Escherichia_coli;
CP055727.1	6988	circular	Bacteria;Pseudomonadota;Gammaproteobacteria;Enterobacterales;Enterobacteriaceae;Escherichia;Escherichia_coli;
CP055728.1	6746	circular	Bacteria;Pseudomonadota;Gammaproteobacteria;Enterobacterales;Enterobacteriaceae;Escherichia;Escherichia_coli;
CP055729.1	4973	circular	Bacteria;Pseudomonadota;Gammaproteobacteria;Enterobacterales;Enterobacteriaceae;Escherichia;Escherichia_coli;
CP055730.1	4286	circular	Bacteria;Pseudomonadota;Gammaproteobacteria;Enterobacterales;Enterobacteriaceae;Escherichia;Escherichia_coli;
CP055731.1	3605	circular	Bacteria;Pseudomonadota;Gammaproteobacteria;Enterobacterales;Enterobacteriaceae;Escherichia;Escherichia_coli;
CP055733.1	3136	linear	Bacteria;Pseudomonadota;Gammaproteobacteria;Enterobacterales;Enterobacteriaceae;Escherichia;Escherichia_coli;
CP055734.1	2848	circular	Bacteria;Pseudomonadota;Gammaproteobacteria;Enterobacterales;Enterobacteriaceae;Escherichia;Escherichia_coli;
CP055751.1	6901	circular	Bacteria;Pseudomonadota;Gammaproteobacteria;Enterobacterales;Enterobacteriaceae;Escherichia;Escherichia_coli;
CP055752.1	1010	linear	Bacteria;Pseudomonadota;Gammaproteobacteria;Enterobacterales;Enterobacteriaceae;Escherichia;Escherichia_coli;
CP056027.1	39424	circular	Bacteria;Pseudomonadota;Gammaproteobacteria;Enterobacterales;Enterobacteriaceae;Klebsiella;Klebsiella_pneumoniae;
CP056028.1	13841	circular	Bacteria;Pseudomonadota;Gammaproteobacteria;Enterobacterales;Enterobacteriaceae;Klebsiella;Klebsiella_pneumoniae;
CP056045.1	370902	circular	Bacteria;Pseudomonadota;Alphaproteobacteria;Hyphomicrobiales;Rhizobiaceae;Agrobacterium;Agrobacterium_vitis;
CP056177.1	44970	circular	Bacteria;Pseudomonadota;Gammaproteobacteria;Enterobacterales;Enterobacteriaceae;Enterobacter;Enterobacter_roggenkampii;
CP056179.1	4096	circular	Bacteria;Pseudomonadota;Gammaproteobacteria;Enterobacterales;Enterobacteriaceae;Enterobacter;Enterobacter_roggenkampii;
CP056183.1	4863	circular	Bacteria;Pseudomonadota;Gammaproteobacteria;Enterobacterales;Enterobacteriaceae;Citrobacter;Citrobacter_freundii;
CP056184.1	3728	circular	Bacteria;Pseudomonadota;Gammaproteobacteria;Enterobacterales;Enterobacteriaceae;Citrobacter;Citrobacter_freundii;
CP056211.1	48045	circular	Bacteria;Pseudomonadota;Gammaproteobacteria;Enterobacterales;Enterobacteriaceae;Citrobacter;Citrobacter_freundii;
CP056212.1	21650	circular	Bacteria;Pseudomonadota;Gammaproteobacteria;Enterobacterales;Enterobacteriaceae;Citrobacter;Citrobacter_freundii;
CP056213.1	9025	circular	Bacteria;Pseudomonadota;Gammaproteobacteria;Enterobacterales;Enterobacteriaceae;Citrobacter;Citrobacter_freundii;
CP056214.1	4947	circular	Bacteria;Pseudomonadota;Gammaproteobacteria;Enterobacterales;Enterobacteriaceae;Citrobacter;Citrobacter_freundii;
CP056250.1	112626	circular	Bacteria;Pseudomonadota;Gammaproteobacteria;Enterobacterales;Enterobacteriaceae;Escherichia;Escherichia_coli;
CP056266.1	7939	circular	Bacteria;Pseudomonadota;Gammaproteobacteria;Enterobacterales;Enterobacteriaceae;Escherichia;Escherichia_coli;
CP056281.1	4074	circular	Bacteria;Pseudomonadota;Gammaproteobacteria;Enterobacterales;Enterobacteriaceae;Escherichia;Escherichia_coli;
CP056287.1	5969	circular	Bacteria;Pseudomonadota;Gammaproteobacteria;Enterobacterales;Enterobacteriaceae;Citrobacter;Citrobacter_sp._RHBSTW-00859;
CP056288.1	2581	circular	Bacteria;Pseudomonadota;Gammaproteobacteria;Enterobacterales;Enterobacteriaceae;Citrobacter;Citrobacter_sp._RHBSTW-00859;
CP056291.1	3976	circular	Bacteria;Pseudomonadota;Gammaproteobacteria;Enterobacterales;Enterobacteriaceae;Citrobacter;Citrobacter_freundii;
CP056292.1	1488	circular	Bacteria;Pseudomonadota;Gammaproteobacteria;Enterobacterales;Enterobacteriaceae;Citrobacter;Citrobacter_freundii;
CP056300.1	110291	circular	Bacteria;Pseudomonadota;Gammaproteobacteria;Enterobacterales;Enterobacteriaceae;Escherichia;Escherichia_coli;
CP056306.1	4074	circular	Bacteria;Pseudomonadota;Gammaproteobacteria;Enterobacterales;Enterobacteriaceae;Escherichia;Escherichia_coli;
CP056317.1	55918	circular	Bacteria;Pseudomonadota;Gammaproteobacteria;Enterobacterales;Enterobacteriaceae;Escherichia;Escherichia_coli;
CP056319.1	5444	circular	Bacteria;Pseudomonadota;Gammaproteobacteria;Enterobacterales;Enterobacteriaceae;Escherichia;Escherichia_coli;
CP056325.1	22672	circular	Bacteria;Pseudomonadota;Gammaproteobacteria;Enterobacterales;Enterobacteriaceae;Citrobacter;Citrobacter_sp._RHBSTW-00821;
CP056326.1	3490	circular	Bacteria;Pseudomonadota;Gammaproteobacteria;Enterobacterales;Enterobacteriaceae;Citrobacter;Citrobacter_sp._RHBSTW-00821;
CP056327.1	2746	circular	Bacteria;Pseudomonadota;Gammaproteobacteria;Enterobacterales;Enterobacteriaceae;Citrobacter;Citrobacter_sp._RHBSTW-00821;
CP056338.1	98779	circular	Bacteria;Pseudomonadota;Gammaproteobacteria;Enterobacterales;Enterobacteriaceae;Citrobacter;Citrobacter_freundii;
CP056339.1	11845	circular	Bacteria;Pseudomonadota;Gammaproteobacteria;Enterobacterales;Enterobacteriaceae;Citrobacter;Citrobacter_freundii;
CP056340.1	4167	circular	Bacteria;Pseudomonadota;Gammaproteobacteria;Enterobacterales;Enterobacteriaceae;Citrobacter;Citrobacter_freundii;
CP056343.1	122594	circular	Bacteria;Pseudomonadota;Gammaproteobacteria;Enterobacterales;Enterobacteriaceae;Citrobacter;Citrobacter_sp._RHBSTW-00696;
CP056346.1	9581	circular	Bacteria;Pseudomonadota;Gammaproteobacteria;Enterobacterales;Enterobacteriaceae;Citrobacter;Citrobacter_sp._RHBSTW-00696;
CP056347.1	2746	circular	Bacteria;Pseudomonadota;Gammaproteobacteria;Enterobacterales;Enterobacteriaceae;Citrobacter;Citrobacter_sp._RHBSTW-00696;
CP056352.1	8329	circular	Bacteria;Pseudomonadota;Gammaproteobacteria;Enterobacterales;Enterobacteriaceae;Citrobacter;Citrobacter_sp._RHBSTW-00678;
CP056354.1	2746	circular	Bacteria;Pseudomonadota;Gammaproteobacteria;Enterobacterales;Enterobacteriaceae;Citrobacter;Citrobacter_sp._RHBSTW-00678;
CP056359.1	4116	circular	Bacteria;Pseudomonadota;Gammaproteobacteria;Enterobacterales;Enterobacteriaceae;Escherichia;Escherichia_coli;
CP056363.1	4386	circular	Bacteria;Pseudomonadota;Gammaproteobacteria;Enterobacterales;Enterobacteriaceae;Citrobacter;Citrobacter_sp._RHBSTW-00667;
CP056364.1	3724	circular	Bacteria;Pseudomonadota;Gammaproteobacteria;Enterobacterales;Enterobacteriaceae;Citrobacter;Citrobacter_sp._RHBSTW-00667;
CP056384.1	2746	circular	Bacteria;Pseudomonadota;Gammaproteobacteria;Enterobacterales;Enterobacteriaceae;Citrobacter;Citrobacter_sp._RHBSTW-00628;
CP056397.1	7536	circular	Bacteria;Pseudomonadota;Gammaproteobacteria;Enterobacterales;Enterobacteriaceae;Escherichia;Escherichia_coli;
CP056398.1	2292	circular	Bacteria;Pseudomonadota;Gammaproteobacteria;Enterobacterales;Enterobacteriaceae;Escherichia;Escherichia_coli;
CP056407.1	2524	circular	Bacteria;Pseudomonadota;Gammaproteobacteria;Enterobacterales;Enterobacteriaceae;Escherichia;Escherichia_coli;
CP056413.1	187726	circular	Bacteria;Pseudomonadota;Gammaproteobacteria;Enterobacterales;Enterobacteriaceae;Escherichia;Escherichia_coli;
CP056414.1	13243	circular	Bacteria;Pseudomonadota;Gammaproteobacteria;Enterobacterales;Enterobacteriaceae;Escherichia;Escherichia_coli;
CP056415.1	4566	circular	Bacteria;Pseudomonadota;Gammaproteobacteria;Enterobacterales;Enterobacteriaceae;Escherichia;Escherichia_coli;
CP056444.1	4783	circular	Bacteria;Pseudomonadota;Gammaproteobacteria;Enterobacterales;Enterobacteriaceae;Enterobacter;Enterobacter_cloacae;
CP056445.1	2495	circular	Bacteria;Pseudomonadota;Gammaproteobacteria;Enterobacterales;Enterobacteriaceae;Enterobacter;Enterobacter_cloacae;
CP056448.1	57093	circular	Bacteria;Pseudomonadota;Gammaproteobacteria;Enterobacterales;Enterobacteriaceae;Escherichia;Escherichia_coli;
CP056449.1	6200	circular	Bacteria;Pseudomonadota;Gammaproteobacteria;Enterobacterales;Enterobacteriaceae;Escherichia;Escherichia_coli;
CP056450.1	4197	circular	Bacteria;Pseudomonadota;Gammaproteobacteria;Enterobacterales;Enterobacteriaceae;Escherichia;Escherichia_coli;
CP056465.1	4858	circular	Bacteria;Pseudomonadota;Gammaproteobacteria;Enterobacterales;Enterobacteriaceae;Enterobacter;Enterobacter_cloacae;
CP056477.1	8189	circular	Bacteria;Pseudomonadota;Gammaproteobacteria;Enterobacterales;Enterobacteriaceae;Enterobacter;Enterobacter_cloacae;
CP056478.1	4921	circular	Bacteria;Pseudomonadota;Gammaproteobacteria;Enterobacterales;Enterobacteriaceae;Enterobacter;Enterobacter_cloacae;
CP056479.1	4667	circular	Bacteria;Pseudomonadota;Gammaproteobacteria;Enterobacterales;Enterobacteriaceae;Enterobacter;Enterobacter_cloacae;
CP056480.1	4183	circular	Bacteria;Pseudomonadota;Gammaproteobacteria;Enterobacterales;Enterobacteriaceae;Enterobacter;Enterobacter_cloacae;
CP056482.1	1887	circular	Bacteria;Pseudomonadota;Gammaproteobacteria;Enterobacterales;Enterobacteriaceae;Escherichia;Escherichia_coli;
CP056489.1	4678	circular	Bacteria;Pseudomonadota;Gammaproteobacteria;Enterobacterales;Enterobacteriaceae;Klebsiella;Klebsiella_sp._RHBSTW-00464;
CP056490.1	4423	circular	Bacteria;Pseudomonadota;Gammaproteobacteria;Enterobacterales;Enterobacteriaceae;Klebsiella;Klebsiella_sp._RHBSTW-00464;
CP056493.1	77183	circular	Bacteria;Pseudomonadota;Gammaproteobacteria;Enterobacterales;Enterobacteriaceae;Escherichia;Escherichia_coli;
CP056494.1	74158	circular	Bacteria;Pseudomonadota;Gammaproteobacteria;Enterobacterales;Enterobacteriaceae;Escherichia;Escherichia_coli;
CP056498.1	121400	circular	Bacteria;Pseudomonadota;Gammaproteobacteria;Enterobacterales;Enterobacteriaceae;Klebsiella;Klebsiella_oxytoca;
CP056499.1	112109	circular	Bacteria;Pseudomonadota;Gammaproteobacteria;Enterobacterales;Enterobacteriaceae;Klebsiella;Klebsiella_oxytoca;
CP056502.1	9690	circular	Bacteria;Pseudomonadota;Gammaproteobacteria;Enterobacterales;Enterobacteriaceae;Klebsiella;Klebsiella_oxytoca;
CP056503.1	3597	circular	Bacteria;Pseudomonadota;Gammaproteobacteria;Enterobacterales;Enterobacteriaceae;Klebsiella;Klebsiella_oxytoca;
CP056504.1	3354	circular	Bacteria;Pseudomonadota;Gammaproteobacteria;Enterobacterales;Enterobacteriaceae;Klebsiella;Klebsiella_oxytoca;
CP056511.1	62128	circular	Bacteria;Pseudomonadota;Gammaproteobacteria;Enterobacterales;Enterobacteriaceae;Citrobacter;Citrobacter_sp._RHBSTW-00446;
CP056512.1	5969	circular	Bacteria;Pseudomonadota;Gammaproteobacteria;Enterobacterales;Enterobacteriaceae;Citrobacter;Citrobacter_sp._RHBSTW-00446;
CP056513.1	2746	circular	Bacteria;Pseudomonadota;Gammaproteobacteria;Enterobacterales;Enterobacteriaceae;Citrobacter;Citrobacter_sp._RHBSTW-00446;
CP056514.1	2694	circular	Bacteria;Pseudomonadota;Gammaproteobacteria;Enterobacterales;Enterobacteriaceae;Citrobacter;Citrobacter_sp._RHBSTW-00446;
CP056523.1	4106	circular	Bacteria;Pseudomonadota;Gammaproteobacteria;Enterobacterales;Enterobacteriaceae;Klebsiella;Klebsiella_pneumoniae;
CP056525.1	132310	circular	Bacteria;Pseudomonadota;Gammaproteobacteria;Enterobacterales;Enterobacteriaceae;Escherichia;Escherichia_coli;
CP056528.1	244448	circular	Bacteria;Pseudomonadota;Gammaproteobacteria;Enterobacterales;Enterobacteriaceae;Citrobacter;Citrobacter_freundii;
CP056529.1	2746	circular	Bacteria;Pseudomonadota;Gammaproteobacteria;Enterobacterales;Enterobacteriaceae;Citrobacter;Citrobacter_freundii;
CP056542.1	103633	circular	Bacteria;Pseudomonadota;Gammaproteobacteria;Enterobacterales;Enterobacteriaceae;Klebsiella;Klebsiella_oxytoca;
CP056544.1	12988	circular	Bacteria;Pseudomonadota;Gammaproteobacteria;Enterobacterales;Enterobacteriaceae;Klebsiella;Klebsiella_oxytoca;
CP056545.1	1530	circular	Bacteria;Pseudomonadota;Gammaproteobacteria;Enterobacterales;Enterobacteriaceae;Klebsiella;Klebsiella_oxytoca;
CP056562.1	4783	circular	Bacteria;Pseudomonadota;Gammaproteobacteria;Enterobacterales;Enterobacteriaceae;Enterobacter;Enterobacter_cloacae;
CP056563.1	2507	circular	Bacteria;Pseudomonadota;Gammaproteobacteria;Enterobacterales;Enterobacteriaceae;Enterobacter;Enterobacter_cloacae;
CP056566.1	13429	circular	Bacteria;Pseudomonadota;Gammaproteobacteria;Enterobacterales;Enterobacteriaceae;Escherichia;Escherichia_coli;
CP056589.1	63589	circular	Bacteria;Pseudomonadota;Gammaproteobacteria;Enterobacterales;Enterobacteriaceae;Citrobacter;Citrobacter_freundii;
CP056590.1	12351	circular	Bacteria;Pseudomonadota;Gammaproteobacteria;Enterobacterales;Enterobacteriaceae;Citrobacter;Citrobacter_freundii;
CP056591.1	3066	circular	Bacteria;Pseudomonadota;Gammaproteobacteria;Enterobacterales;Enterobacteriaceae;Citrobacter;Citrobacter_freundii;
CP056601.1	7939	circular	Bacteria;Pseudomonadota;Gammaproteobacteria;Enterobacterales;Enterobacteriaceae;Escherichia;Escherichia_coli;
CP056606.1	108784	circular	Bacteria;Pseudomonadota;Gammaproteobacteria;Enterobacterales;Enterobacteriaceae;Escherichia;Escherichia_coli;
CP056611.1	4072	circular	Bacteria;Pseudomonadota;Gammaproteobacteria;Enterobacterales;Enterobacteriaceae;Escherichia;Escherichia_coli;
CP056630.1	1917	circular	Bacteria;Pseudomonadota;Gammaproteobacteria;Enterobacterales;Enterobacteriaceae;Escherichia;Escherichia_coli;
CP056633.1	7462	circular	Bacteria;Pseudomonadota;Gammaproteobacteria;Enterobacterales;Enterobacteriaceae;Escherichia;Escherichia_coli;
CP056637.1	118387	circular	Bacteria;Pseudomonadota;Gammaproteobacteria;Enterobacterales;Enterobacteriaceae;Citrobacter;Citrobacter_freundii;
CP056638.1	104193	circular	Bacteria;Pseudomonadota;Gammaproteobacteria;Enterobacterales;Enterobacteriaceae;Citrobacter;Citrobacter_freundii;
CP056639.1	44331	circular	Bacteria;Pseudomonadota;Gammaproteobacteria;Enterobacterales;Enterobacteriaceae;Citrobacter;Citrobacter_freundii;
CP056640.1	5528	circular	Bacteria;Pseudomonadota;Gammaproteobacteria;Enterobacterales;Enterobacteriaceae;Citrobacter;Citrobacter_freundii;
CP056641.1	2581	circular	Bacteria;Pseudomonadota;Gammaproteobacteria;Enterobacterales;Enterobacteriaceae;Citrobacter;Citrobacter_freundii;
CP056657.1	4401	circular	Bacteria;Pseudomonadota;Gammaproteobacteria;Enterobacterales;Enterobacteriaceae;Escherichia;Escherichia_coli;
CP056658.1	4315	circular	Bacteria;Pseudomonadota;Gammaproteobacteria;Enterobacterales;Enterobacteriaceae;Escherichia;Escherichia_coli;
CP056660.1	3675	circular	Bacteria;Pseudomonadota;Gammaproteobacteria;Enterobacterales;Enterobacteriaceae;Escherichia;Escherichia_coli;
CP056661.1	2865	circular	Bacteria;Pseudomonadota;Gammaproteobacteria;Enterobacterales;Enterobacteriaceae;Escherichia;Escherichia_coli;
CP056670.1	64431	circular	Bacteria;Pseudomonadota;Gammaproteobacteria;Enterobacterales;Enterobacteriaceae;Klebsiella;Klebsiella_oxytoca;
CP056671.1	9509	circular	Bacteria;Pseudomonadota;Gammaproteobacteria;Enterobacterales;Enterobacteriaceae;Klebsiella;Klebsiella_oxytoca;
CP056672.1	8123	circular	Bacteria;Pseudomonadota;Gammaproteobacteria;Enterobacterales;Enterobacteriaceae;Klebsiella;Klebsiella_oxytoca;
CP056674.1	3677	circular	Bacteria;Pseudomonadota;Gammaproteobacteria;Enterobacterales;Enterobacteriaceae;Klebsiella;Klebsiella_oxytoca;
CP056675.1	3293	circular	Bacteria;Pseudomonadota;Gammaproteobacteria;Enterobacterales;Enterobacteriaceae;Klebsiella;Klebsiella_oxytoca;
CP056768.1	5724	circular	Bacteria;Pseudomonadota;Gammaproteobacteria;Enterobacterales;Enterobacteriaceae;Enterobacter;Enterobacter_cloacae;
CP056769.1	4995	circular	Bacteria;Pseudomonadota;Gammaproteobacteria;Enterobacterales;Enterobacteriaceae;Enterobacter;Enterobacter_cloacae;
CP056788.1	111310	circular	Bacteria;Pseudomonadota;Gammaproteobacteria;Enterobacterales;Enterobacteriaceae;Escherichia;Escherichia_coli;
CP056789.1	12602	circular	Bacteria;Pseudomonadota;Gammaproteobacteria;Enterobacterales;Enterobacteriaceae;Escherichia;Escherichia_coli;
CP056790.1	3133	circular	Bacteria;Pseudomonadota;Gammaproteobacteria;Enterobacterales;Enterobacteriaceae;Escherichia;Escherichia_coli;
CP056791.1	2088	circular	Bacteria;Pseudomonadota;Gammaproteobacteria;Enterobacterales;Enterobacteriaceae;Escherichia;Escherichia_coli;
CP056797.1	92191	circular	Bacteria;Pseudomonadota;Gammaproteobacteria;Enterobacterales;Enterobacteriaceae;Escherichia;Escherichia_coli;
CP056801.1	114414	circular	Bacteria;Pseudomonadota;Gammaproteobacteria;Enterobacterales;Enterobacteriaceae;Escherichia;Escherichia_coli;
CP056812.1	36596	circular	Bacteria;Pseudomonadota;Gammaproteobacteria;Enterobacterales;Enterobacteriaceae;Escherichia;Escherichia_coli;
CP056813.1	3792	circular	Bacteria;Pseudomonadota;Gammaproteobacteria;Enterobacterales;Enterobacteriaceae;Escherichia;Escherichia_coli;
CP056814.1	2150	circular	Bacteria;Pseudomonadota;Gammaproteobacteria;Enterobacterales;Enterobacteriaceae;Escherichia;Escherichia_coli;
CP056815.1	1474	circular	Bacteria;Pseudomonadota;Gammaproteobacteria;Enterobacterales;Enterobacteriaceae;Escherichia;Escherichia_coli;
CP056820.1	36067	circular	Bacteria;Pseudomonadota;Gammaproteobacteria;Enterobacterales;Enterobacteriaceae;Escherichia;Escherichia_coli;
CP056824.1	5788	circular	Bacteria;Pseudomonadota;Gammaproteobacteria;Enterobacterales;Enterobacteriaceae;Citrobacter;Citrobacter_sp._RHBSTW-00137;
CP056826.1	2265	circular	Bacteria;Pseudomonadota;Gammaproteobacteria;Enterobacterales;Enterobacteriaceae;Citrobacter;Citrobacter_sp._RHBSTW-00137;
CP056848.1	4263	circular	Bacteria;Pseudomonadota;Gammaproteobacteria;Enterobacterales;Enterobacteriaceae;Escherichia;Escherichia_coli;
CP056849.1	4195	circular	Bacteria;Pseudomonadota;Gammaproteobacteria;Enterobacterales;Enterobacteriaceae;Escherichia;Escherichia_coli;
CP056863.1	2746	circular	Bacteria;Pseudomonadota;Gammaproteobacteria;Enterobacterales;Enterobacteriaceae;Citrobacter;Citrobacter_sp._RHBSTW-00107;
CP056864.1	2694	circular	Bacteria;Pseudomonadota;Gammaproteobacteria;Enterobacterales;Enterobacteriaceae;Citrobacter;Citrobacter_sp._RHBSTW-00107;
CP056866.1	44310	circular	Bacteria;Pseudomonadota;Gammaproteobacteria;Enterobacterales;Enterobacteriaceae;Escherichia;Escherichia_coli;
CP056869.1	2181	circular	Bacteria;Pseudomonadota;Gammaproteobacteria;Enterobacterales;Enterobacteriaceae;Escherichia;Escherichia_coli;
CP056891.1	6382	circular	Bacteria;Pseudomonadota;Gammaproteobacteria;Enterobacterales;Enterobacteriaceae;Citrobacter;Citrobacter_sp._RHBSTW-00053;
CP056893.1	3696	circular	Bacteria;Pseudomonadota;Gammaproteobacteria;Enterobacterales;Enterobacteriaceae;Citrobacter;Citrobacter_sp._RHBSTW-00053;
CP056923.1	59767	circular	Bacteria;Pseudomonadota;Gammaproteobacteria;Enterobacterales;Enterobacteriaceae;Escherichia;Escherichia_coli;
CP056925.1	3258	circular	Bacteria;Pseudomonadota;Gammaproteobacteria;Enterobacterales;Enterobacteriaceae;Escherichia;Escherichia_coli;
CP056926.1	2063	circular	Bacteria;Pseudomonadota;Gammaproteobacteria;Enterobacterales;Enterobacteriaceae;Escherichia;Escherichia_coli;
CP056930.1	59771	circular	Bacteria;Pseudomonadota;Gammaproteobacteria;Enterobacterales;Enterobacteriaceae;Escherichia;Escherichia_coli;
CP056935.1	34050	circular	Bacteria;Pseudomonadota;Gammaproteobacteria;Enterobacterales;Enterobacteriaceae;Escherichia;Escherichia_coli;
CP056942.1	7235	circular	Bacteria;Pseudomonadota;Gammaproteobacteria;Enterobacterales;Enterobacteriaceae;Escherichia;Escherichia_coli;
CP056943.1	5301	circular	Bacteria;Pseudomonadota;Gammaproteobacteria;Enterobacterales;Enterobacteriaceae;Escherichia;Escherichia_coli;
CP056944.1	2590	circular	Bacteria;Pseudomonadota;Gammaproteobacteria;Enterobacterales;Enterobacteriaceae;Escherichia;Escherichia_coli;
CP056946.1	1306	circular	Bacteria;Pseudomonadota;Gammaproteobacteria;Enterobacterales;Enterobacteriaceae;Escherichia;Escherichia_coli;
CP056949.1	7198	circular	Bacteria;Pseudomonadota;Gammaproteobacteria;Enterobacterales;Enterobacteriaceae;Escherichia;Escherichia_coli;
CP056958.1	6715	circular	Bacteria;Pseudomonadota;Gammaproteobacteria;Enterobacterales;Enterobacteriaceae;Escherichia;Escherichia_coli;
CP056959.1	4593	circular	Bacteria;Pseudomonadota;Gammaproteobacteria;Enterobacterales;Enterobacteriaceae;Escherichia;Escherichia_coli;
CP056960.1	4073	circular	Bacteria;Pseudomonadota;Gammaproteobacteria;Enterobacterales;Enterobacteriaceae;Escherichia;Escherichia_coli;
CP056978.1	51984	circular	Bacteria;Pseudomonadota;Gammaproteobacteria;Enterobacterales;Enterobacteriaceae;Escherichia;Escherichia_coli;
CP056980.1	4018	circular	Bacteria;Pseudomonadota;Gammaproteobacteria;Enterobacterales;Enterobacteriaceae;Escherichia;Escherichia_coli;
CP056981.1	3751	circular	Bacteria;Pseudomonadota;Gammaproteobacteria;Enterobacterales;Enterobacteriaceae;Escherichia;Escherichia_coli;
CP056982.1	2601	circular	Bacteria;Pseudomonadota;Gammaproteobacteria;Enterobacterales;Enterobacteriaceae;Escherichia;Escherichia_coli;
CP056988.1	3305	circular	Bacteria;Pseudomonadota;Gammaproteobacteria;Enterobacterales;Enterobacteriaceae;Escherichia;Escherichia_coli;
CP056989.1	3173	circular	Bacteria;Pseudomonadota;Gammaproteobacteria;Enterobacterales;Enterobacteriaceae;Escherichia;Escherichia_coli;
CP056996.1	2460	circular	Bacteria;Pseudomonadota;Gammaproteobacteria;Enterobacterales;Enterobacteriaceae;Escherichia;Escherichia_coli;
CP056999.1	44007	circular	Bacteria;Pseudomonadota;Gammaproteobacteria;Enterobacterales;Enterobacteriaceae;Escherichia;Escherichia_coli;
CP057005.1	8136	circular	Bacteria;Pseudomonadota;Gammaproteobacteria;Enterobacterales;Enterobacteriaceae;Escherichia;Escherichia_coli;
CP057006.1	2460	circular	Bacteria;Pseudomonadota;Gammaproteobacteria;Enterobacterales;Enterobacteriaceae;Escherichia;Escherichia_coli;
CP057009.1	3071	circular	Bacteria;Pseudomonadota;Gammaproteobacteria;Enterobacterales;Enterobacteriaceae;Escherichia;Escherichia_coli;
CP057030.1	4612	circular	Bacteria;Pseudomonadota;Gammaproteobacteria;Enterobacterales;Enterobacteriaceae;Escherichia;Escherichia_coli;
CP057032.1	62375	circular	Bacteria;Pseudomonadota;Gammaproteobacteria;Enterobacterales;Enterobacteriaceae;Escherichia;Escherichia_coli;
CP057043.1	20690	circular	Bacteria;Pseudomonadota;Gammaproteobacteria;Enterobacterales;Enterobacteriaceae;Escherichia;Escherichia_coli;
CP057044.1	6678	circular	Bacteria;Pseudomonadota;Gammaproteobacteria;Enterobacterales;Enterobacteriaceae;Escherichia;Escherichia_coli;
CP057048.1	38481	circular	Bacteria;Pseudomonadota;Gammaproteobacteria;Enterobacterales;Enterobacteriaceae;Escherichia;Escherichia_coli;
CP057049.1	4671	circular	Bacteria;Pseudomonadota;Gammaproteobacteria;Enterobacterales;Enterobacteriaceae;Escherichia;Escherichia_coli;
CP057054.1	4671	circular	Bacteria;Pseudomonadota;Gammaproteobacteria;Enterobacterales;Enterobacteriaceae;Escherichia;Escherichia_coli;
CP057061.1	4671	circular	Bacteria;Pseudomonadota;Gammaproteobacteria;Enterobacterales;Enterobacteriaceae;Escherichia;Escherichia_coli;
CP057065.1	6678	circular	Bacteria;Pseudomonadota;Gammaproteobacteria;Enterobacterales;Enterobacteriaceae;Escherichia;Escherichia_coli;
CP057073.1	137565	circular	Bacteria;Pseudomonadota;Gammaproteobacteria;Enterobacterales;Enterobacteriaceae;Escherichia;Escherichia_coli;
CP057074.1	4145	circular	Bacteria;Pseudomonadota;Gammaproteobacteria;Enterobacterales;Enterobacteriaceae;Escherichia;Escherichia_coli;
CP057077.1	51116	circular	Bacteria;Pseudomonadota;Gammaproteobacteria;Enterobacterales;Enterobacteriaceae;Escherichia;Escherichia_coli;
CP057079.1	27257	circular	Bacteria;Pseudomonadota;Gammaproteobacteria;Enterobacterales;Enterobacteriaceae;Escherichia;Escherichia_coli;
CP057080.1	5973	circular	Bacteria;Pseudomonadota;Gammaproteobacteria;Enterobacterales;Enterobacteriaceae;Escherichia;Escherichia_coli;
CP057082.1	4678	circular	Bacteria;Pseudomonadota;Gammaproteobacteria;Enterobacterales;Enterobacteriaceae;Escherichia;Escherichia_coli;
CP057083.1	3702	circular	Bacteria;Pseudomonadota;Gammaproteobacteria;Enterobacterales;Enterobacteriaceae;Escherichia;Escherichia_coli;
CP057084.1	1948	circular	Bacteria;Pseudomonadota;Gammaproteobacteria;Enterobacterales;Enterobacteriaceae;Escherichia;Escherichia_coli;
CP057089.1	45753	circular	Bacteria;Pseudomonadota;Gammaproteobacteria;Enterobacterales;Enterobacteriaceae;Escherichia;Escherichia_coli;
CP057111.1	5686	circular	Bacteria;Pseudomonadota;Gammaproteobacteria;Enterobacterales;Enterobacteriaceae;Escherichia;Escherichia_coli;
CP057114.1	2662	circular	Bacteria;Pseudomonadota;Gammaproteobacteria;Enterobacterales;Enterobacteriaceae;Escherichia;Escherichia_coli;
CP057117.1	4549	circular	Bacteria;Pseudomonadota;Gammaproteobacteria;Enterobacterales;Enterobacteriaceae;Escherichia;Escherichia_coli;
CP057118.1	2662	circular	Bacteria;Pseudomonadota;Gammaproteobacteria;Enterobacterales;Enterobacteriaceae;Escherichia;Escherichia_coli;
CP057122.1	3727	circular	Bacteria;Pseudomonadota;Gammaproteobacteria;Enterobacterales;Enterobacteriaceae;Escherichia;Escherichia_coli;
CP057127.1	109591	circular	Bacteria;Pseudomonadota;Gammaproteobacteria;Enterobacterales;Enterobacteriaceae;Escherichia;Escherichia_coli;
CP057131.1	6811	circular	Bacteria;Pseudomonadota;Gammaproteobacteria;Enterobacterales;Enterobacteriaceae;Escherichia;Escherichia_coli;
CP057132.1	5569	circular	Bacteria;Pseudomonadota;Gammaproteobacteria;Enterobacterales;Enterobacteriaceae;Escherichia;Escherichia_coli;
CP057143.1	4821	circular	Bacteria;Pseudomonadota;Gammaproteobacteria;Enterobacterales;Enterobacteriaceae;Escherichia;Escherichia_coli;
CP057157.1	42555	circular	Bacteria;Pseudomonadota;Gammaproteobacteria;Enterobacterales;Enterobacteriaceae;Escherichia;Escherichia_coli;
CP057161.1	35341	circular	Bacteria;Pseudomonadota;Gammaproteobacteria;Enterobacterales;Enterobacteriaceae;Escherichia;Escherichia_coli;
CP057168.1	9003	circular	Bacteria;Pseudomonadota;Gammaproteobacteria;Enterobacterales;Enterobacteriaceae;Escherichia;Escherichia_coli;
CP057169.1	4076	circular	Bacteria;Pseudomonadota;Gammaproteobacteria;Enterobacterales;Enterobacteriaceae;Escherichia;Escherichia_coli;
CP057170.1	2766	circular	Bacteria;Pseudomonadota;Gammaproteobacteria;Enterobacterales;Enterobacteriaceae;Escherichia;Escherichia_coli;
CP057174.1	4154	circular	Bacteria;Pseudomonadota;Gammaproteobacteria;Enterobacterales;Enterobacteriaceae;Escherichia;Escherichia_coli;
CP057181.1	2974	circular	Bacteria;Pseudomonadota;Gammaproteobacteria;Enterobacterales;Enterobacteriaceae;Escherichia;Escherichia_coli;
CP057182.1	2519	circular	Bacteria;Pseudomonadota;Gammaproteobacteria;Enterobacterales;Enterobacteriaceae;Escherichia;Escherichia_coli;
CP057197.1	7329	circular	Bacteria;Pseudomonadota;Gammaproteobacteria;Enterobacterales;Enterobacteriaceae;Escherichia;Escherichia_coli;
CP057198.1	6275	circular	Bacteria;Pseudomonadota;Gammaproteobacteria;Enterobacterales;Enterobacteriaceae;Escherichia;Escherichia_coli;
CP057227.1	6760	circular	Bacteria;Pseudomonadota;Gammaproteobacteria;Enterobacterales;Enterobacteriaceae;Escherichia;Escherichia_coli;
CP057228.1	2590	circular	Bacteria;Pseudomonadota;Gammaproteobacteria;Enterobacterales;Enterobacteriaceae;Escherichia;Escherichia_coli;
CP057236.1	33657	circular	Bacteria;Pseudomonadota;Gammaproteobacteria;Enterobacterales;Enterobacteriaceae;Escherichia;Escherichia_coli;
CP057237.1	5513	circular	Bacteria;Pseudomonadota;Gammaproteobacteria;Enterobacterales;Enterobacteriaceae;Escherichia;Escherichia_coli;
CP057249.1	1942	circular	Bacteria;Pseudomonadota;Gammaproteobacteria;Enterobacterales;Enterobacteriaceae;Escherichia;Escherichia_coli;
CP057251.1	110652	circular	Bacteria;Pseudomonadota;Gammaproteobacteria;Enterobacterales;Enterobacteriaceae;Escherichia;Escherichia_coli;
CP057261.1	5101	circular	Bacteria;Pseudomonadota;Gammaproteobacteria;Enterobacterales;Enterobacteriaceae;Escherichia;Escherichia_coli;
CP057264.1	3669	circular	Bacteria;Pseudomonadota;Gammaproteobacteria;Enterobacterales;Enterobacteriaceae;Escherichia;Escherichia_coli;
CP057265.1	1942	circular	Bacteria;Pseudomonadota;Gammaproteobacteria;Enterobacterales;Enterobacteriaceae;Escherichia;Escherichia_coli;
CP057268.1	214448	circular	Bacteria;Pseudomonadota;Gammaproteobacteria;Enterobacterales;Enterobacteriaceae;Escherichia;Escherichia_coli;
CP057272.1	5569	circular	Bacteria;Pseudomonadota;Gammaproteobacteria;Enterobacterales;Enterobacteriaceae;Escherichia;Escherichia_coli;
CP057277.1	221169	circular	Bacteria;Pseudomonadota;Gammaproteobacteria;Enterobacterales;Enterobacteriaceae;Escherichia;Escherichia_coli;
CP057279.1	5101	circular	Bacteria;Pseudomonadota;Gammaproteobacteria;Enterobacterales;Enterobacteriaceae;Escherichia;Escherichia_coli;
CP057280.1	4044	circular	Bacteria;Pseudomonadota;Gammaproteobacteria;Enterobacterales;Enterobacteriaceae;Escherichia;Escherichia_coli;
CP057286.1	3126	circular	Bacteria;Pseudomonadota;Gammaproteobacteria;Enterobacterales;Enterobacteriaceae;Escherichia;Escherichia_coli;
CP057298.1	7592	circular	Bacteria;Pseudomonadota;Gammaproteobacteria;Enterobacterales;Enterobacteriaceae;Escherichia;Escherichia_coli;
CP057299.1	6507	circular	Bacteria;Pseudomonadota;Gammaproteobacteria;Enterobacterales;Enterobacteriaceae;Escherichia;Escherichia_coli;
CP057300.1	5962	circular	Bacteria;Pseudomonadota;Gammaproteobacteria;Enterobacterales;Enterobacteriaceae;Escherichia;Escherichia_coli;
CP057301.1	5775	circular	Bacteria;Pseudomonadota;Gammaproteobacteria;Enterobacterales;Enterobacteriaceae;Escherichia;Escherichia_coli;
CP057307.1	7592	circular	Bacteria;Pseudomonadota;Gammaproteobacteria;Enterobacterales;Enterobacteriaceae;Escherichia;Escherichia_coli;
CP057309.1	5962	circular	Bacteria;Pseudomonadota;Gammaproteobacteria;Enterobacterales;Enterobacteriaceae;Escherichia;Escherichia_coli;
CP057322.1	4839	circular	Bacteria;Pseudomonadota;Gammaproteobacteria;Enterobacterales;Enterobacteriaceae;Citrobacter;Citrobacter_freundii;
CP057326.1	35077	circular	Bacteria;Pseudomonadota;Gammaproteobacteria;Enterobacterales;Enterobacteriaceae;Citrobacter;Citrobacter_freundii;
CP057328.1	3370	circular	Bacteria;Pseudomonadota;Gammaproteobacteria;Enterobacterales;Enterobacteriaceae;Citrobacter;Citrobacter_freundii;
CP057329.1	2001	circular	Bacteria;Pseudomonadota;Gammaproteobacteria;Enterobacterales;Enterobacteriaceae;Citrobacter;Citrobacter_freundii;
CP057337.1	9653	circular	Bacteria;Pseudomonadota;Gammaproteobacteria;Enterobacterales;Enterobacteriaceae;Escherichia;Escherichia_coli;
CP057338.1	6930	circular	Bacteria;Pseudomonadota;Gammaproteobacteria;Enterobacterales;Enterobacteriaceae;Escherichia;Escherichia_coli;
CP057341.1	119787	circular	Bacteria;Pseudomonadota;Gammaproteobacteria;Enterobacterales;Enterobacteriaceae;Escherichia;Escherichia_coli;
CP057350.1	9653	circular	Bacteria;Pseudomonadota;Gammaproteobacteria;Enterobacterales;Enterobacteriaceae;Escherichia;Escherichia_coli;
CP057351.1	6930	circular	Bacteria;Pseudomonadota;Gammaproteobacteria;Enterobacterales;Enterobacteriaceae;Escherichia;Escherichia_coli;
CP057355.1	5428	circular	Bacteria;Pseudomonadota;Gammaproteobacteria;Enterobacterales;Enterobacteriaceae;Escherichia;Escherichia_coli;
CP057365.1	9361	circular	Bacteria;Pseudomonadota;Gammaproteobacteria;Enterobacterales;Enterobacteriaceae;Escherichia;Escherichia_coli;
CP057366.1	8401	circular	Bacteria;Pseudomonadota;Gammaproteobacteria;Enterobacterales;Enterobacteriaceae;Escherichia;Escherichia_coli;
CP057370.1	44527	circular	Bacteria;Pseudomonadota;Gammaproteobacteria;Enterobacterales;Enterobacteriaceae;Escherichia;Escherichia_coli;
CP057373.1	37788	circular	Bacteria;Pseudomonadota;Gammaproteobacteria;Enterobacterales;Enterobacteriaceae;Escherichia;Escherichia_coli;
CP057375.1	5886	circular	Bacteria;Pseudomonadota;Gammaproteobacteria;Enterobacterales;Enterobacteriaceae;Escherichia;Escherichia_coli;
CP057383.1	4664	circular	Bacteria;Pseudomonadota;Gammaproteobacteria;Enterobacterales;Enterobacteriaceae;Escherichia;Escherichia_coli;
CP057386.1	44007	circular	Bacteria;Pseudomonadota;Gammaproteobacteria;Enterobacterales;Enterobacteriaceae;Escherichia;Escherichia_coli;
CP057388.1	3374	circular	Bacteria;Pseudomonadota;Gammaproteobacteria;Enterobacterales;Enterobacteriaceae;Escherichia;Escherichia_coli;
CP057399.1	110894	circular	Bacteria;Pseudomonadota;Gammaproteobacteria;Enterobacterales;Enterobacteriaceae;Escherichia;Escherichia_coli;
CP057401.1	6888	circular	Bacteria;Pseudomonadota;Gammaproteobacteria;Enterobacterales;Enterobacteriaceae;Escherichia;Escherichia_coli;
CP057406.1	4615	circular	Bacteria;Pseudomonadota;Gammaproteobacteria;Enterobacterales;Enterobacteriaceae;Escherichia;Escherichia_coli;
CP057407.1	4072	circular	Bacteria;Pseudomonadota;Gammaproteobacteria;Enterobacterales;Enterobacteriaceae;Escherichia;Escherichia_coli;
CP057412.1	28651	circular	Bacteria;Pseudomonadota;Gammaproteobacteria;Enterobacterales;Enterobacteriaceae;Escherichia;Escherichia_coli;
CP057413.1	7971	circular	Bacteria;Pseudomonadota;Gammaproteobacteria;Enterobacterales;Enterobacteriaceae;Escherichia;Escherichia_coli;
CP057415.1	5964	circular	Bacteria;Pseudomonadota;Gammaproteobacteria;Enterobacterales;Enterobacteriaceae;Escherichia;Escherichia_coli;
CP057416.1	1948	circular	Bacteria;Pseudomonadota;Gammaproteobacteria;Enterobacterales;Enterobacteriaceae;Escherichia;Escherichia_coli;
CP057422.1	52356	circular	Bacteria;Pseudomonadota;Gammaproteobacteria;Enterobacterales;Enterobacteriaceae;Escherichia;Escherichia_coli;
CP057425.1	6888	circular	Bacteria;Pseudomonadota;Gammaproteobacteria;Enterobacterales;Enterobacteriaceae;Escherichia;Escherichia_coli;
CP057426.1	6676	circular	Bacteria;Pseudomonadota;Gammaproteobacteria;Enterobacterales;Enterobacteriaceae;Escherichia;Escherichia_coli;
CP057427.1	4241	circular	Bacteria;Pseudomonadota;Gammaproteobacteria;Enterobacterales;Enterobacteriaceae;Escherichia;Escherichia_coli;
CP057443.1	36413	circular	Bacteria;Pseudomonadota;Gammaproteobacteria;Enterobacterales;Enterobacteriaceae;Escherichia;Escherichia_coli;
CP057454.1	4315	circular	Bacteria;Pseudomonadota;Gammaproteobacteria;Enterobacterales;Enterobacteriaceae;Escherichia;Escherichia_coli;
CP057457.1	6811	circular	Bacteria;Pseudomonadota;Gammaproteobacteria;Enterobacterales;Enterobacteriaceae;Escherichia;Escherichia_coli;
CP057467.1	4672	circular	Bacteria;Pseudomonadota;Gammaproteobacteria;Enterobacterales;Enterobacteriaceae;Escherichia;Escherichia_coli;
CP057472.1	35662	circular	Bacteria;Pseudomonadota;Gammaproteobacteria;Enterobacterales;Enterobacteriaceae;Escherichia;Escherichia_coli;
CP057478.1	58013	circular	Bacteria;Pseudomonadota;Gammaproteobacteria;Enterobacterales;Enterobacteriaceae;Escherichia;Escherichia_coli;
CP057489.1	32364	circular	Bacteria;Pseudomonadota;Gammaproteobacteria;Enterobacterales;Enterobacteriaceae;Escherichia;Escherichia_coli;
CP057490.1	2590	circular	Bacteria;Pseudomonadota;Gammaproteobacteria;Enterobacterales;Enterobacteriaceae;Escherichia;Escherichia_coli;
CP057496.1	6229	circular	Bacteria;Pseudomonadota;Gammaproteobacteria;Enterobacterales;Enterobacteriaceae;Escherichia;Escherichia_coli;
CP057503.1	33130	circular	Bacteria;Pseudomonadota;Gammaproteobacteria;Enterobacterales;Enterobacteriaceae;Escherichia;Escherichia_coli;
CP057511.1	52683	circular	Bacteria;Pseudomonadota;Gammaproteobacteria;Enterobacterales;Enterobacteriaceae;Escherichia;Escherichia_coli;
CP057514.1	6930	circular	Bacteria;Pseudomonadota;Gammaproteobacteria;Enterobacterales;Enterobacteriaceae;Escherichia;Escherichia_coli;
CP057515.1	4721	circular	Bacteria;Pseudomonadota;Gammaproteobacteria;Enterobacterales;Enterobacteriaceae;Escherichia;Escherichia_coli;
CP057518.1	6930	circular	Bacteria;Pseudomonadota;Gammaproteobacteria;Enterobacterales;Enterobacteriaceae;Escherichia;Escherichia_coli;
CP057519.1	4721	circular	Bacteria;Pseudomonadota;Gammaproteobacteria;Enterobacterales;Enterobacteriaceae;Escherichia;Escherichia_coli;
CP057528.1	59597	circular	Bacteria;Pseudomonadota;Gammaproteobacteria;Enterobacterales;Enterobacteriaceae;Escherichia;Escherichia_coli;
CP057529.1	32448	circular	Bacteria;Pseudomonadota;Gammaproteobacteria;Enterobacterales;Enterobacteriaceae;Escherichia;Escherichia_coli;
CP057530.1	6930	circular	Bacteria;Pseudomonadota;Gammaproteobacteria;Enterobacterales;Enterobacteriaceae;Escherichia;Escherichia_coli;
CP057533.1	5674	circular	Bacteria;Pseudomonadota;Gammaproteobacteria;Enterobacterales;Enterobacteriaceae;Escherichia;Escherichia_coli;
CP057538.1	4721	circular	Bacteria;Pseudomonadota;Gammaproteobacteria;Enterobacterales;Enterobacteriaceae;Escherichia;Escherichia_coli;
CP057543.1	6230	circular	Bacteria;Pseudomonadota;Gammaproteobacteria;Enterobacterales;Enterobacteriaceae;Escherichia;Escherichia_coli;
CP057551.1	6836	circular	Bacteria;Pseudomonadota;Gammaproteobacteria;Enterobacterales;Enterobacteriaceae;Escherichia;Escherichia_coli;
CP057558.1	4721	circular	Bacteria;Pseudomonadota;Gammaproteobacteria;Enterobacterales;Enterobacteriaceae;Escherichia;Escherichia_coli;
CP057560.1	109880	circular	Bacteria;Pseudomonadota;Gammaproteobacteria;Enterobacterales;Enterobacteriaceae;Escherichia;Escherichia_coli;
CP057576.1	4671	circular	Bacteria;Pseudomonadota;Gammaproteobacteria;Enterobacterales;Enterobacteriaceae;Escherichia;Escherichia_coli;
CP057579.1	32449	circular	Bacteria;Pseudomonadota;Gammaproteobacteria;Enterobacterales;Enterobacteriaceae;Escherichia;Escherichia_coli;
CP057596.1	6811	circular	Bacteria;Pseudomonadota;Gammaproteobacteria;Enterobacterales;Enterobacteriaceae;Escherichia;Escherichia_coli;
CP057599.1	4671	circular	Bacteria;Pseudomonadota;Gammaproteobacteria;Enterobacterales;Enterobacteriaceae;Escherichia;Escherichia_coli;
CP057602.1	3524	circular	Bacteria;Pseudomonadota;Gammaproteobacteria;Enterobacterales;Enterobacteriaceae;Escherichia;Escherichia_coli;
CP057607.1	2719	circular	Bacteria;Pseudomonadota;Gammaproteobacteria;Enterobacterales;Enterobacteriaceae;Escherichia;Escherichia_coli;
CP057614.1	2719	circular	Bacteria;Pseudomonadota;Gammaproteobacteria;Enterobacterales;Enterobacteriaceae;Escherichia;Escherichia_coli;
CP057628.1	6221	circular	Bacteria;Pseudomonadota;Gammaproteobacteria;Enterobacterales;Enterobacteriaceae;Escherichia;Escherichia_coli;
CP057629.1	4593	circular	Bacteria;Pseudomonadota;Gammaproteobacteria;Enterobacterales;Enterobacteriaceae;Escherichia;Escherichia_coli;
CP057642.1	6228	circular	Bacteria;Pseudomonadota;Gammaproteobacteria;Enterobacterales;Enterobacteriaceae;Escherichia;Escherichia_coli;
CP057648.1	4723	circular	Bacteria;Pseudomonadota;Gammaproteobacteria;Enterobacterales;Enterobacteriaceae;Escherichia;Escherichia_coli;
CP057652.1	6930	circular	Bacteria;Pseudomonadota;Gammaproteobacteria;Enterobacterales;Enterobacteriaceae;Escherichia;Escherichia_coli;
CP057653.1	4726	circular	Bacteria;Pseudomonadota;Gammaproteobacteria;Enterobacterales;Enterobacteriaceae;Escherichia;Escherichia_coli;
CP057654.1	3751	circular	Bacteria;Pseudomonadota;Gammaproteobacteria;Enterobacterales;Enterobacteriaceae;Escherichia;Escherichia_coli;
CP057662.1	6228	circular	Bacteria;Pseudomonadota;Gammaproteobacteria;Enterobacterales;Enterobacteriaceae;Escherichia;Escherichia_coli;
CP057663.1	5682	circular	Bacteria;Pseudomonadota;Gammaproteobacteria;Enterobacterales;Enterobacteriaceae;Escherichia;Escherichia_coli;
[truncated: 29,194 more rows]

## Sheet: Table S5
Supplementary Table S5. Metadata of plasmids identified in this study to encode a single partition system.
accession	NTPase_partner	NTPase_partner_type	NTPase_partner_gene_locus_id	centromere_binding_partner	centromere_binding_partner_type	centromere_binding_partner_gene_locus_id	plasmid_length_bp	plasmid_topology	organism	lineage
NZ_CP091013.1	ParA	Type I (HTH)	L0U95_RS17155	ParB	Type I (HTH)	L0U95_RS17150	3224222	circular	Burkholderia cenocepacia	Bacteria;Pseudomonadota;Betaproteobacteria;Burkholderiales;Burkholderiaceae;Burkholderia;Burkholderia_cenocepacia;
NZ_CP043441.1	ParA	Type I (HTH)	FZF10_RS26025	ParB	Type I (HTH)	FZF10_RS26030	2786414	circular	Cupriavidus campinensis	Bacteria;Pseudomonadota;Betaproteobacteria;Burkholderiales;Burkholderiaceae;Cupriavidus;Cupriavidus_campinensis;
NZ_CP104144.1	ParA	Type I (HTH)	N2599_RS20555	ParB	Type I (HTH)	N2599_RS20560	2759627	circular	Rhizobium sullae	Bacteria;Pseudomonadota;Alphaproteobacteria;Hyphomicrobiales;Rhizobiaceae;Rhizobium;Rhizobium_sullae;
NZ_CP054613.1	ParA	Type I (HTH)	HUB94_RS29330	ParB	Type I (HTH)	HUB94_RS29335	2697188	circular	Paenibacillus cellulosilyticus	Bacteria;Bacillota;Bacilli;Bacillales;Paenibacillaceae;Paenibacillus;Paenibacillus_cellulosilyticus;
NZ_CP046333.1	ParA	Type I (HTH)	FOB83_RS25060	ParB	Type I (HTH)	FOB83_RS25055	2586495	linear	Cupriavidus metallidurans	Bacteria;Pseudomonadota;Betaproteobacteria;Burkholderiales;Burkholderiaceae;Cupriavidus;Cupriavidus_metallidurans;
NC_007974.2	ParA	Type I (HTH)	RMET_RS18180	ParB	Type I (HTH)	RMET_RS18185	2580084	circular	Cupriavidus metallidurans CH34	Bacteria;Pseudomonadota;Betaproteobacteria;Burkholderiales;Burkholderiaceae;Cupriavidus;Cupriavidus_metallidurans;Cupriavidus_metallidurans_CH34
NZ_CP012748.1	ParA	Type I (HTH)	K788_RS39915	ParB	Type I (HTH)	K788_RS39920	2555069	circular	Paraburkholderia caribensis MBA4	Bacteria;Pseudomonadota;Betaproteobacteria;Burkholderiales;Burkholderiaceae;Paraburkholderia;Paraburkholderia_caribensis;Paraburkholderia_caribensis_MBA4
NZ_CP092346.1	ParA	Type I (HTH)	L2W42_RS26450	ParB	Type I (HTH)	L2W42_RS26445	2542150	circular	Rhizobium gallicum	Bacteria;Pseudomonadota;Alphaproteobacteria;Hyphomicrobiales;Rhizobiaceae;Rhizobium;Rhizobium_gallicum;
NZ_CP121642.1	ParA	Type I (HTH)	QA644_RS21205	ParB	Type I (HTH)	QA644_RS21210	2523472	circular	Rhizobium sp. CC1099	Bacteria;Pseudomonadota;Alphaproteobacteria;Hyphomicrobiales;Rhizobiaceae;Rhizobium;Rhizobium_sp._CC1099;
NZ_CP076061.1	ParA	Type I (HTH)	KLP38_RS22725	ParB	Type I (HTH)	KLP38_RS22730	2510418	circular	Cupriavidus sp. EM10	Bacteria;Pseudomonadota;Betaproteobacteria;Burkholderiales;Burkholderiaceae;Cupriavidus;Cupriavidus_sp._EM10;
NZ_CP006880.1	ParA	Type I (HTH)	RGR602_RS34780	ParB	Type I (HTH)	RGR602_RS34785	2466951	circular	Rhizobium gallicum bv. gallicum R602sp	Bacteria;Pseudomonadota;Alphaproteobacteria;Hyphomicrobiales;Rhizobiaceae;Rhizobium;Rhizobium_gallicum;Rhizobium_gallicum_bv._gallicum_R602sp
NC_012586.1	ParA	Type I (HTH)	NGR_RS00005	ParB	Type I (HTH)	NGR_RS00010	2430033	circular	Sinorhizobium fredii NGR234	Bacteria;Pseudomonadota;Alphaproteobacteria;Hyphomicrobiales;Rhizobiaceae;Sinorhizobium;Sinorhizobium_fredii;Sinorhizobium_fredii_NGR234
NZ_CP050307.1	ParA	Type I (HTH)	HB780_RS12985	ParB	Type I (HTH)	HB780_RS12990	2402091	circular	Rhizobium lusitanum	Bacteria;Pseudomonadota;Alphaproteobacteria;Hyphomicrobiales;Rhizobiaceae;Rhizobium;Rhizobium_lusitanum;
NZ_CP035038.1	ParA	Type I (HTH)	EPK84_RS10145	ParB	Type I (HTH)	EPK84_RS10150	2394395	linear	Sinorhizobium fredii	Bacteria;Pseudomonadota;Alphaproteobacteria;Hyphomicrobiales;Rhizobiaceae;Sinorhizobium;Sinorhizobium_fredii;
NZ_CP017105.1	ParA	Type I (HTH)	IE4872_RS36705	ParB	Type I (HTH)	IE4872_RS36710	2388366	circular	Rhizobium gallicum	Bacteria;Pseudomonadota;Alphaproteobacteria;Hyphomicrobiales;Rhizobiaceae;Rhizobium;Rhizobium_gallicum;
NZ_AP023181.1	ParA	Type I (HTH)	H1204_RS36875	ParB	Type I (HTH)	H1204_RS36870	2380791	circular	Paraburkholderia sp. PGU19	Bacteria;Pseudomonadota;Betaproteobacteria;Burkholderiales;Burkholderiaceae;Paraburkholderia;Paraburkholderia_sp._PGU19;
NZ_AP023176.1	ParA	Type I (HTH)	PPGU16_RS28915	ParB	Type I (HTH)	PPGU16_RS28920	2342401	circular	Paraburkholderia sp. PGU16	Bacteria;Pseudomonadota;Betaproteobacteria;Burkholderiales;Burkholderiaceae;Paraburkholderia;Paraburkholderia_sp._PGU16;
NZ_CP115947.1	ParA	Type I (HTH)	PG909_RS13670	ParB	Type I (HTH)	PG909_RS13675	2326525	circular	Ralstonia solanacearum MolK2	Bacteria;Pseudomonadota;Betaproteobacteria;Burkholderiales;Burkholderiaceae;Ralstonia;Ralstonia_solanacearum;Ralstonia_solanacearum_MolK2
NZ_CP064188.1	ParA	Type I (HTH)	ISN39_RS20995	ParB	Type I (HTH)	ISN39_RS21000	2277229	linear	Rhizobium sp. 007	Bacteria;Pseudomonadota;Alphaproteobacteria;Hyphomicrobiales;Rhizobiaceae;Rhizobium;Rhizobium_sp._007;
NZ_CP023071.1	ParA	Type I (HTH)	SF83666_RS19480	ParB	Type I (HTH)	SF83666_RS19485	2277056	circular	Sinorhizobium fredii CCBAU 83666	Bacteria;Pseudomonadota;Alphaproteobacteria;Hyphomicrobiales;Rhizobiaceae;Sinorhizobium;Sinorhizobium_fredii;Sinorhizobium_fredii_CCBAU_83666
NZ_CP017244.1	ParA	Type I (HTH)	AM571_RS35555	ParB	Type I (HTH)	AM571_RS35560	2253963	circular	Rhizobium etli 8C-3	Bacteria;Pseudomonadota;Alphaproteobacteria;Hyphomicrobiales;Rhizobiaceae;Rhizobium;Rhizobium_etli;Rhizobium_etli_8C-3
NZ_CP013054.1	ParA	Type I (HTH)	SAMCCGM7_RS21590	ParB	Type I (HTH)	SAMCCGM7_RS21595	2249899	circular	Sinorhizobium americanum CCGM7	Bacteria;Pseudomonadota;Alphaproteobacteria;Hyphomicrobiales;Rhizobiaceae;Sinorhizobium;Sinorhizobium_americanum;Sinorhizobium_americanum_CCGM7
CP025986.1	ParA	Type I (HTH)	CYD94_18695	ParB	Type I (HTH)	CYD94_18700	2212170	circular	Ralstonia solanacearum	Bacteria;Pseudomonadota;Betaproteobacteria;Burkholderiales;Burkholderiaceae;Ralstonia;Ralstonia_solanacearum;
NZ_CP029452.1	ParA	Type I (HTH)	AOX55_RS20395	ParB	Type I (HTH)	AOX55_RS20400	2210745	circular	Sinorhizobium fredii CCBAU 25509	Bacteria;Pseudomonadota;Alphaproteobacteria;Hyphomicrobiales;Rhizobiaceae;Sinorhizobium;Sinorhizobium_fredii;Sinorhizobium_fredii_CCBAU_25509
NZ_CP115953.1	ParA	Type I (HTH)	PG903_RS16205	ParB	Type I (HTH)	PG903_RS16210	2210741	circular	Ralstonia solanacearum CFBP2957	Bacteria;Pseudomonadota;Betaproteobacteria;Burkholderiales;Burkholderiaceae;Ralstonia;Ralstonia_solanacearum;Ralstonia_solanacearum_CFBP2957
NZ_CP013110.1	ParA	Type I (HTH)	SAMCFNEI73_RS21620	ParB	Type I (HTH)	SAMCFNEI73_RS21625	2177502	circular	Sinorhizobium americanum	Bacteria;Pseudomonadota;Alphaproteobacteria;Hyphomicrobiales;Rhizobiaceae;Sinorhizobium;Sinorhizobium_americanum;
CP071915.1	ParA	Type I (HTH)	J4H89_22010	ParB	Type I (HTH)	J4H89_22015	2177065	circular	Ralstonia solanacearum	Bacteria;Pseudomonadota;Betaproteobacteria;Burkholderiales;Burkholderiaceae;Ralstonia;Ralstonia_solanacearum;
CP016905.1	ParA	Type I (HTH)	LBM341_04110	ParB	Type I (HTH)	LBM341_04111	2145732	linear	Ralstonia solanacearum	Bacteria;Pseudomonadota;Betaproteobacteria;Burkholderiales;Burkholderiaceae;Ralstonia;Ralstonia_solanacearum;
AP024158.1	ParA	Type I (HTH)	RPSA_36760	ParB	Type I (HTH)	RPSA_36770	2139380	circular	Ralstonia solanacearum	Bacteria;Pseudomonadota;Betaproteobacteria;Burkholderiales;Burkholderiaceae;Ralstonia;Ralstonia_solanacearum;
NZ_CP119424.1	ParA	Type I (HTH)	PTW35_RS26865	ParB	Type I (HTH)	PTW35_RS26870	2139191	circular	Photobacterium sp. DA100	Bacteria;Pseudomonadota;Gammaproteobacteria;Vibrionales;Vibrionaceae;Photobacterium;Photobacterium_sp._DA100;
CP022781.1	ParA	Type I (HTH)	CJO88_17675	ParB	Type I (HTH)	CJO88_17680	2134808	circular	Ralstonia solanacearum	Bacteria;Pseudomonadota;Betaproteobacteria;Burkholderiales;Burkholderiaceae;Ralstonia;Ralstonia_solanacearum;
CP022791.1	ParA	Type I (HTH)	CJO93_16520	ParB	Type I (HTH)	CJO93_16525	2134747	circular	Ralstonia solanacearum	Bacteria;Pseudomonadota;Betaproteobacteria;Burkholderiales;Burkholderiaceae;Ralstonia;Ralstonia_solanacearum;
CP052113.1	ParA	Type I (HTH)	HI801_18045	ParB	Type I (HTH)	HI801_18050	2134027	circular	Ralstonia solanacearum	Bacteria;Pseudomonadota;Betaproteobacteria;Burkholderiales;Burkholderiaceae;Ralstonia;Ralstonia_solanacearum;
AP024160.1	ParA	Type I (HTH)	RPSB_35170	ParB	Type I (HTH)	RPSB_35180	2131116	circular	Ralstonia solanacearum	Bacteria;Pseudomonadota;Betaproteobacteria;Burkholderiales;Burkholderiaceae;Ralstonia;Ralstonia_solanacearum;
AP024100.1	ParA	Type I (HTH)	MAFF211479_35150	ParB	Type I (HTH)	MAFF211479_35160	2131108	circular	Ralstonia solanacearum	Bacteria;Pseudomonadota;Betaproteobacteria;Burkholderiales;Burkholderiaceae;Ralstonia;Ralstonia_solanacearum;
AP024162.1	ParA	Type I (HTH)	RPSD_34440	ParB	Type I (HTH)	RPSD_34450	2117975	circular	Ralstonia solanacearum	Bacteria;Pseudomonadota;Betaproteobacteria;Burkholderiales;Burkholderiaceae;Ralstonia;Ralstonia_solanacearum;
AP024108.1	ParA	Type I (HTH)	MAFF241648_35600	ParB	Type I (HTH)	MAFF241648_35610	2107950	circular	Ralstonia solanacearum	Bacteria;Pseudomonadota;Betaproteobacteria;Burkholderiales;Burkholderiaceae;Ralstonia;Ralstonia_solanacearum;
NZ_CP021763.1	ParA	Type I (HTH)	CDC45_RS17685	ParB	Type I (HTH)	CDC45_RS17690	2094505	circular	Ralstonia pseudosolanacearum	Bacteria;Pseudomonadota;Betaproteobacteria;Burkholderiales;Burkholderiaceae;Ralstonia;Ralstonia_pseudosolanacearum;
AP024102.1	ParA	Type I (HTH)	MAFF211491_33800	ParB	Type I (HTH)	MAFF211491_33810	2094349	circular	Ralstonia solanacearum	Bacteria;Pseudomonadota;Betaproteobacteria;Burkholderiales;Burkholderiaceae;Ralstonia;Ralstonia_solanacearum;
NZ_CP015116.1	ParA	Type I (HTH)	AC251_RS19360	ParB	Type I (HTH)	AC251_RS19365	2093441	circular	Ralstonia pseudosolanacearum	Bacteria;Pseudomonadota;Betaproteobacteria;Burkholderiales;Burkholderiaceae;Ralstonia;Ralstonia_pseudosolanacearum;
CP049788.1	ParA	Type I (HTH)	G7968_25370	ParB	Type I (HTH)	G7968_25365	2092665	circular	Ralstonia solanacearum	Bacteria;Pseudomonadota;Betaproteobacteria;Burkholderiales;Burkholderiaceae;Ralstonia;Ralstonia_solanacearum;
NC_014310.1	ParA	Type I (HTH)	RPSI07_RS00015	ParB	Type I (HTH)	RPSI07_RS00020	2085000	circular	Ralstonia solanacearum PSI07	Bacteria;Pseudomonadota;Betaproteobacteria;Burkholderiales;Burkholderiaceae;Ralstonia;Ralstonia_solanacearum;Ralstonia_solanacearum_PSI07
NC_020062.1	ParA	Type I (HTH)	RTCIAT899_RS31605	ParB	Type I (HTH)	RTCIAT899_RS31610	2083197	circular	Rhizobium tropici CIAT 899	Bacteria;Pseudomonadota;Alphaproteobacteria;Hyphomicrobiales;Rhizobiaceae;Rhizobium;Rhizobium_tropici;Rhizobium_tropici_CIAT_899
CP084739.1	ParA	Type I (HTH)	LG939_19060	ParB	Type I (HTH)	LG939_19055	2083023	circular	Ralstonia solanacearum	Bacteria;Pseudomonadota;Betaproteobacteria;Burkholderiales;Burkholderiaceae;Ralstonia;Ralstonia_solanacearum;
CP022779.1	ParA	Type I (HTH)	CJO87_18475	ParB	Type I (HTH)	CJO87_18480	2082957	circular	Ralstonia solanacearum	Bacteria;Pseudomonadota;Betaproteobacteria;Burkholderiales;Burkholderiaceae;Ralstonia;Ralstonia_solanacearum;
AP024106.1	ParA	Type I (HTH)	MAFF241647_35200	ParB	Type I (HTH)	MAFF241647_35210	2077684	circular	Ralstonia solanacearum	Bacteria;Pseudomonadota;Betaproteobacteria;Burkholderiales;Burkholderiaceae;Ralstonia;Ralstonia_solanacearum;
CP076122.1	ParA	Type I (HTH)	KM864_24035	ParB	Type I (HTH)	KM864_24040	2077399	circular	Ralstonia solanacearum	Bacteria;Pseudomonadota;Betaproteobacteria;Burkholderiales;Burkholderiaceae;Ralstonia;Ralstonia_solanacearum;
CP052103.1	ParA	Type I (HTH)	HI806_19040	ParB	Type I (HTH)	HI806_19045	2075688	circular	Ralstonia solanacearum	Bacteria;Pseudomonadota;Betaproteobacteria;Burkholderiales;Burkholderiaceae;Ralstonia;Ralstonia_solanacearum;
NZ_CP093536.1	ParA	Type I (HTH)	MNY32_RS17570	ParB	Type I (HTH)	MNY32_RS17575	2075606	circular	Ralstonia pseudosolanacearum	Bacteria;Pseudomonadota;Betaproteobacteria;Burkholderiales;Burkholderiaceae;Ralstonia;Ralstonia_pseudosolanacearum;
CP052119.1	ParA	Type I (HTH)	HI798_19050	ParB	Type I (HTH)	HI798_19055	2075489	circular	Ralstonia solanacearum	Bacteria;Pseudomonadota;Betaproteobacteria;Burkholderiales;Burkholderiaceae;Ralstonia;Ralstonia_solanacearum;
NZ_CP086105.1	ParA	Type I (HTH)	LGV82_RS20370	ParB	Type I (HTH)	LGV82_RS20365	2073962	circular	Ralstonia sp. RS650	Bacteria;Pseudomonadota;Betaproteobacteria;Burkholderiales;Burkholderiaceae;Ralstonia;Ralstonia_sp._RS650;
CP022769.1	ParA	Type I (HTH)	CJO81_18475	ParB	Type I (HTH)	CJO81_18480	2071487	circular	Ralstonia solanacearum	Bacteria;Pseudomonadota;Betaproteobacteria;Burkholderiales;Burkholderiaceae;Ralstonia;Ralstonia_solanacearum;
NZ_CP012944.1	ParA	Type I (HTH)	RALBFv3_RS23255	ParB	Type I (HTH)	RALBFv3_RS23250	2069788	circular	Ralstonia solanacearum	Bacteria;Pseudomonadota;Betaproteobacteria;Burkholderiales;Burkholderiaceae;Ralstonia;Ralstonia_solanacearum;
NZ_CP086266.1	ParA	Type I (HTH)	LGV81_RS20835	ParB	Type I (HTH)	LGV81_RS20840	2069415	circular	Ralstonia sp. RS647	Bacteria;Pseudomonadota;Betaproteobacteria;Burkholderiales;Burkholderiaceae;Ralstonia;Ralstonia_sp._RS647;
NZ_CP115958.1	ParA	Type I (HTH)	PG908_RS18095	ParB	Type I (HTH)	PG908_RS18100	2067958	circular	Ralstonia pseudosolanacearum	Bacteria;Pseudomonadota;Betaproteobacteria;Burkholderiales;Burkholderiaceae;Ralstonia;Ralstonia_pseudosolanacearum;
CP021449.1	ParA	Type I (HTH)	RSSE_p0003	ParB	Type I (HTH)	RSSE_p0004	2066085	circular	Ralstonia solanacearum	Bacteria;Pseudomonadota;Betaproteobacteria;Burkholderiales;Burkholderiaceae;Ralstonia;Ralstonia_solanacearum;
CP022766.1	ParA	Type I (HTH)	CJO80_18620	ParB	Type I (HTH)	CJO80_18625	2063152	circular	Ralstonia solanacearum	Bacteria;Pseudomonadota;Betaproteobacteria;Burkholderiales;Burkholderiaceae;Ralstonia;Ralstonia_solanacearum;
CP022756.1	ParA	Type I (HTH)	CJO74_17355	ParB	Type I (HTH)	CJO74_17360	2061886	circular	Ralstonia solanacearum	Bacteria;Pseudomonadota;Betaproteobacteria;Burkholderiales;Burkholderiaceae;Ralstonia;Ralstonia_solanacearum;
CP085044.1	ParA	Type I (HTH)	LH706_22235	ParB	Type I (HTH)	LH706_22230	2061231	circular	Ralstonia solanacearum	Bacteria;Pseudomonadota;Betaproteobacteria;Burkholderiales;Burkholderiaceae;Ralstonia;Ralstonia_solanacearum;
NZ_CP016915.1	ParA	Type I (HTH)	BC350_RS20475	ParB	Type I (HTH)	BC350_RS20480	2061090	circular	Ralstonia pseudosolanacearum	Bacteria;Pseudomonadota;Betaproteobacteria;Burkholderiales;Burkholderiaceae;Ralstonia;Ralstonia_pseudosolanacearum;
NZ_CP050465.1	ParA	Type I (HTH)	HB760_RS19050	ParB	Type I (HTH)	HB760_RS19045	2057352	circular	Vibrio campbellii	Bacteria;Pseudomonadota;Gammaproteobacteria;Vibrionales;Vibrionaceae;Vibrio;Vibrio_campbellii;
CP076416.1	ParA	Type I (HTH)	KN198_18155	ParB	Type I (HTH)	KN198_18150	2056327	circular	Ralstonia solanacearum	Bacteria;Pseudomonadota;Betaproteobacteria;Burkholderiales;Burkholderiaceae;Ralstonia;Ralstonia_solanacearum;
CP076116.1	ParA	Type I (HTH)	KME70_22780	ParB	Type I (HTH)	KME70_22785	2055017	circular	Ralstonia solanacearum	Bacteria;Pseudomonadota;Betaproteobacteria;Burkholderiales;Burkholderiaceae;Ralstonia;Ralstonia_solanacearum;
CP052091.1	ParA	Type I (HTH)	HI812_17095	ParB	Type I (HTH)	HI812_17100	2053896	circular	Ralstonia solanacearum	Bacteria;Pseudomonadota;Betaproteobacteria;Burkholderiales;Burkholderiaceae;Ralstonia;Ralstonia_solanacearum;
CP052129.1	ParA	Type I (HTH)	HI792_17140	ParB	Type I (HTH)	HI792_17145	2051206	circular	Ralstonia solanacearum	Bacteria;Pseudomonadota;Betaproteobacteria;Burkholderiales;Burkholderiaceae;Ralstonia;Ralstonia_solanacearum;
NZ_CP059450.1	ParA	Type I (HTH)	H1Q64_RS20965	ParB	Type I (HTH)	H1Q64_RS20960	2048375	circular	Azospirillum brasilense	Bacteria;Pseudomonadota;Alphaproteobacteria;Rhodospirillales;Azospirillaceae;Azospirillum;Azospirillum_brasilense;
NZ_CP046730.1	ParA	Type I (HTH)	GO998_RS21875	ParB	Type I (HTH)	GO998_RS21870	2046405	circular	Ralstonia syzygii	Bacteria;Pseudomonadota;Betaproteobacteria;Burkholderiales;Burkholderiaceae;Ralstonia;Ralstonia_syzygii;
CP059490.1	ParA	Type I (HTH)	H2F19_19135	ParB	Type I (HTH)	H2F19_19130	2039736	circular	Ralstonia solanacearum	Bacteria;Pseudomonadota;Betaproteobacteria;Burkholderiales;Burkholderiaceae;Ralstonia;Ralstonia_solanacearum;
CP023017.1	ParA	Type I (HTH)	CJO94_16670	ParB	Type I (HTH)	CJO94_16675	2034982	circular	Ralstonia solanacearum	Bacteria;Pseudomonadota;Betaproteobacteria;Burkholderiales;Burkholderiaceae;Ralstonia;Ralstonia_solanacearum;
CP022787.1	ParA	Type I (HTH)	CJO91_18065	ParB	Type I (HTH)	CJO91_18070	2033766	circular	Ralstonia solanacearum	Bacteria;Pseudomonadota;Betaproteobacteria;Burkholderiales;Burkholderiaceae;Ralstonia;Ralstonia_solanacearum;
NZ_CP051174.1	ParA	Type I (HTH)	HF907_RS23535	ParB	Type I (HTH)	HF907_RS23530	2021285	circular	Ralstonia solanacearum	Bacteria;Pseudomonadota;Betaproteobacteria;Burkholderiales;Burkholderiaceae;Ralstonia;Ralstonia_solanacearum;
CP049794.1	ParA	Type I (HTH)	G7939_20385	ParB	Type I (HTH)	G7939_20380	2020823	circular	Ralstonia solanacearum	Bacteria;Pseudomonadota;Betaproteobacteria;Burkholderiales;Burkholderiaceae;Ralstonia;Ralstonia_solanacearum;
CP049790.1	ParA	Type I (HTH)	G7969_17835	ParB	Type I (HTH)	G7969_17840	2020199	circular	Ralstonia solanacearum	Bacteria;Pseudomonadota;Betaproteobacteria;Burkholderiales;Burkholderiaceae;Ralstonia;Ralstonia_solanacearum;
CP049792.1	ParA	Type I (HTH)	G7947_19470	ParB	Type I (HTH)	G7947_19465	2013884	circular	Ralstonia solanacearum	Bacteria;Pseudomonadota;Betaproteobacteria;Burkholderiales;Burkholderiaceae;Ralstonia;Ralstonia_solanacearum;
NZ_CP023068.1	ParA	Type I (HTH)	SJ05684_RS17730	ParB	Type I (HTH)	SJ05684_RS17735	2011513	circular	Sinorhizobium sojae CCBAU 05684	Bacteria;Pseudomonadota;Alphaproteobacteria;Hyphomicrobiales;Rhizobiaceae;Sinorhizobium;Sinorhizobium_sojae;Sinorhizobium_sojae_CCBAU_05684
NZ_CP013104.1	ParA	Type I (HTH)	AN416_RS35495	ParB	Type I (HTH)	AN416_RS35500	2011268	circular	Paraburkholderia caribensis	Bacteria;Pseudomonadota;Betaproteobacteria;Burkholderiales;Burkholderiaceae;Paraburkholderia;Paraburkholderia_caribensis;
NZ_CP069246.1	ParA	Type I (HTH)	JNO62_RS21940	ParB	Type I (HTH)	JNO62_RS21945	2008534	circular	Ralstonia pseudosolanacearum	Bacteria;Pseudomonadota;Betaproteobacteria;Burkholderiales;Burkholderiaceae;Ralstonia;Ralstonia_pseudosolanacearum;
CP022783.1	ParA	Type I (HTH)	CJO89_17625	ParB	Type I (HTH)	CJO89_17630	2006167	circular	Ralstonia solanacearum	Bacteria;Pseudomonadota;Betaproteobacteria;Burkholderiales;Burkholderiaceae;Ralstonia;Ralstonia_solanacearum;
CP022795.1	ParA	Type I (HTH)	CJO96_16980	ParB	Type I (HTH)	CJO96_16985	2001855	circular	Ralstonia solanacearum	Bacteria;Pseudomonadota;Betaproteobacteria;Burkholderiales;Burkholderiaceae;Ralstonia;Ralstonia_solanacearum;
CP056084.1	ParA	Type I (HTH)	HWE45_18210	ParB	Type I (HTH)	HWE45_18215	2000885	circular	Ralstonia solanacearum	Bacteria;Pseudomonadota;Betaproteobacteria;Burkholderiales;Burkholderiaceae;Ralstonia;Ralstonia_solanacearum;
CP016613.1	ParA	Type I (HTH)	BC427_20135	ParB	Type I (HTH)	BC427_20130	2000873	circular	Ralstonia solanacearum FJAT-91	Bacteria;Pseudomonadota;Betaproteobacteria;Burkholderiales;Burkholderiaceae;Ralstonia;Ralstonia_solanacearum;Ralstonia_solanacearum_FJAT-91
CP056086.1	ParA	Type I (HTH)	HWE47_23030	ParB	Type I (HTH)	HWE47_23025	2000795	circular	Ralstonia solanacearum	Bacteria;Pseudomonadota;Betaproteobacteria;Burkholderiales;Burkholderiaceae;Ralstonia;Ralstonia_solanacearum;
NZ_CP021653.1	ParA	Type I (HTH)	CCY86_RS16040	ParB	Type I (HTH)	CCY86_RS16045	1999547	circular	Ralstonia solanacearum	Bacteria;Pseudomonadota;Betaproteobacteria;Burkholderiales;Burkholderiaceae;Ralstonia;Ralstonia_solanacearum;
NZ_CP021767.1	ParA	Type I (HTH)	CDC59_RS15970	ParB	Type I (HTH)	CDC59_RS15975	1999547	circular	Ralstonia solanacearum	Bacteria;Pseudomonadota;Betaproteobacteria;Burkholderiales;Burkholderiaceae;Ralstonia;Ralstonia_solanacearum;
NZ_CP086019.1	ParA	Type I (HTH)	LGV80_RS19990	ParB	Type I (HTH)	LGV80_RS19985	1996921	circular	Ralstonia sp. RS642	Bacteria;Pseudomonadota;Betaproteobacteria;Burkholderiales;Burkholderiaceae;Ralstonia;Ralstonia_sp._RS642;
NZ_CP049157.1	ParA	Type I (HTH)	SBC1_RS22765	ParB	Type I (HTH)	SBC1_RS22770	1996666	circular	Caballeronia sp. SBC1	Bacteria;Pseudomonadota;Betaproteobacteria;Burkholderiales;Burkholderiaceae;Caballeronia;Caballeronia_sp._SBC1;
NZ_CP046675.1	ParA	Type I (HTH)	GO999_RS22280	ParB	Type I (HTH)	GO999_RS22285	1994515	circular	Ralstonia nicotianae	Bacteria;Pseudomonadota;Betaproteobacteria;Burkholderiales;Burkholderiaceae;Ralstonia;Ralstonia_nicotianae;
NZ_CP049317.1	ParA	Type I (HTH)	SBC2_RS20385	ParB	Type I (HTH)	SBC2_RS20380	1990521	circular	Caballeronia sp. SBC2	Bacteria;Pseudomonadota;Betaproteobacteria;Burkholderiales;Burkholderiaceae;Caballeronia;Caballeronia_sp._SBC2;
CP022793.1	ParA	Type I (HTH)	CJO95_17245	ParB	Type I (HTH)	CJO95_17250	1989056	circular	Ralstonia solanacearum	Bacteria;Pseudomonadota;Betaproteobacteria;Burkholderiales;Burkholderiaceae;Ralstonia;Ralstonia_solanacearum;
NZ_CP022758.1	ParA	Type I (HTH)	CJO76_RS16440	ParB	Type I (HTH)	CJO76_RS16445	1988531	circular	Ralstonia solanacearum	Bacteria;Pseudomonadota;Betaproteobacteria;Burkholderiales;Burkholderiaceae;Ralstonia;Ralstonia_solanacearum;
NZ_CP022775.1	ParA	Type I (HTH)	CJO85_RS16500	ParB	Type I (HTH)	CJO85_RS16505	1988373	circular	Ralstonia solanacearum	Bacteria;Pseudomonadota;Betaproteobacteria;Burkholderiales;Burkholderiaceae;Ralstonia;Ralstonia_solanacearum;
NZ_CP088009.1	ParA	Type I (HTH)	LPB79_RS09090	ParB	Type I (HTH)	LPB79_RS09095	1987087	circular	Rhizobium sp. T136	Bacteria;Pseudomonadota;Alphaproteobacteria;Hyphomicrobiales;Rhizobiaceae;Rhizobium;Rhizobium_sp._T136;
NZ_CP022760.1	ParA	Type I (HTH)	CJO77_RS16670	ParB	Type I (HTH)	CJO77_RS16675	1986282	circular	Ralstonia solanacearum	Bacteria;Pseudomonadota;Betaproteobacteria;Burkholderiales;Burkholderiaceae;Ralstonia;Ralstonia_solanacearum;
CP052083.1	ParA	Type I (HTH)	HI816_17205	ParB	Type I (HTH)	HI816_17210	1981451	circular	Ralstonia solanacearum	Bacteria;Pseudomonadota;Betaproteobacteria;Burkholderiales;Burkholderiaceae;Ralstonia;Ralstonia_solanacearum;
CP052123.1	ParA	Type I (HTH)	HI796_17195	ParB	Type I (HTH)	HI796_17200	1981451	circular	Ralstonia solanacearum	Bacteria;Pseudomonadota;Betaproteobacteria;Burkholderiales;Burkholderiaceae;Ralstonia;Ralstonia_solanacearum;
CP052125.1	ParA	Type I (HTH)	HI795_17205	ParB	Type I (HTH)	HI795_17210	1981451	circular	Ralstonia solanacearum	Bacteria;Pseudomonadota;Betaproteobacteria;Burkholderiales;Burkholderiaceae;Ralstonia;Ralstonia_solanacearum;
CP052131.1	ParA	Type I (HTH)	HI794_18210	ParB	Type I (HTH)	HI794_18215	1975962	circular	Ralstonia solanacearum	Bacteria;Pseudomonadota;Betaproteobacteria;Burkholderiales;Burkholderiaceae;Ralstonia;Ralstonia_solanacearum;
CP052127.1	ParA	Type I (HTH)	HI793_18225	ParB	Type I (HTH)	HI793_18230	1975651	circular	Ralstonia solanacearum	Bacteria;Pseudomonadota;Betaproteobacteria;Burkholderiales;Burkholderiaceae;Ralstonia;Ralstonia_solanacearum;
NZ_CP115956.1	ParA	Type I (HTH)	PG907_RS17910	ParB	Type I (HTH)	PG907_RS17915	1973144	circular	Ralstonia pseudosolanacearum	Bacteria;Pseudomonadota;Betaproteobacteria;Burkholderiales;Burkholderiaceae;Ralstonia;Ralstonia_pseudosolanacearum;
CP022785.1	ParA	Type I (HTH)	CJO90_17260	ParB	Type I (HTH)	CJO90_17265	1969688	circular	Ralstonia solanacearum	Bacteria;Pseudomonadota;Betaproteobacteria;Burkholderiales;Burkholderiaceae;Ralstonia;Ralstonia_solanacearum;
NZ_CP029232.1	ParA	Type I (HTH)	AB395_RS20265	ParB	Type I (HTH)	AB395_RS20270	1961287	circular	Sinorhizobium fredii CCBAU 45436	Bacteria;Pseudomonadota;Alphaproteobacteria;Hyphomicrobiales;Rhizobiaceae;Sinorhizobium;Sinorhizobium_fredii;Sinorhizobium_fredii_CCBAU_45436
NC_017575.1	ParA	Type I (HTH)	RSPO_RS16115	ParB	Type I (HTH)	RSPO_RS16120	1949172	circular	Ralstonia solanacearum Po82	Bacteria;Pseudomonadota;Betaproteobacteria;Burkholderiales;Burkholderiaceae;Ralstonia;Ralstonia_solanacearum;Ralstonia_solanacearum_Po82
CP022482.1	ParA	Type I (HTH)	CFM90_22400	ParB	Type I (HTH)	CFM90_22395	1947245	circular	Ralstonia solanacearum	Bacteria;Pseudomonadota;Betaproteobacteria;Burkholderiales;Burkholderiaceae;Ralstonia;Ralstonia_solanacearum;
NZ_CP051170.1	ParA	Type I (HTH)	HF909_RS22010	ParB	Type I (HTH)	HF909_RS22015	1942331	circular	Ralstonia solanacearum	Bacteria;Pseudomonadota;Betaproteobacteria;Burkholderiales;Burkholderiaceae;Ralstonia;Ralstonia_solanacearum;
AP024104.1	ParA	Type I (HTH)	MAFF301560_35330	ParB	Type I (HTH)	MAFF301560_35340	1936579	circular	Ralstonia solanacearum	Bacteria;Pseudomonadota;Betaproteobacteria;Burkholderiales;Burkholderiaceae;Ralstonia;Ralstonia_solanacearum;
NZ_CP012940.1	ParA	Type I (HTH)	UW163_RS16505	ParB	Type I (HTH)	UW163_RS16500	1932001	circular	Ralstonia solanacearum	Bacteria;Pseudomonadota;Betaproteobacteria;Burkholderiales;Burkholderiaceae;Ralstonia;Ralstonia_solanacearum;
NZ_CP032322.1	ParA	Type I (HTH)	D3093_RS20965	ParB	Type I (HTH)	D3093_RS20960	1930550	circular	Azospirillum argentinense	Bacteria;Pseudomonadota;Alphaproteobacteria;Rhodospirillales;Azospirillaceae;Azospirillum;Azospirillum_argentinense;
NZ_CP083371.1	ParA	Type I (HTH)	J3R84_RS20285	ParB	Type I (HTH)	J3R84_RS20280	1913930	circular	Ensifer canadensis	Bacteria;Pseudomonadota;Alphaproteobacteria;Hyphomicrobiales;Rhizobiaceae;Ensifer;Ensifer_canadensis;
NZ_CP015960.1	ParA	Type I (HTH)	A9O66_RS34795	ParB	Type I (HTH)	A9O66_RS34800	1913088	circular	Paraburkholderia caribensis	Bacteria;Pseudomonadota;Betaproteobacteria;Burkholderiales;Burkholderiaceae;Paraburkholderia;Paraburkholderia_caribensis;
NZ_CP051172.1	ParA	Type I (HTH)	HF908_RS22575	ParB	Type I (HTH)	HF908_RS22570	1911272	not-set	Ralstonia solanacearum	Bacteria;Pseudomonadota;Betaproteobacteria;Burkholderiales;Burkholderiaceae;Ralstonia;Ralstonia_solanacearum;
NZ_CP022367.1	ParA	Type I (HTH)	TSH58p_RS25670	ParB	Type I (HTH)	TSH58p_RS25675	1910929	circular	Azospirillum sp. TSH58	Bacteria;Pseudomonadota;Alphaproteobacteria;Rhodospirillales;Azospirillaceae;Azospirillum;Azospirillum_sp._TSH58;
NZ_CP051295.1	ParA	Type I (HTH)	G8D25_RS00295	ParB	Type I (HTH)	G8D25_RS00290	1907373	circular	Ralstonia solanacearum	Bacteria;Pseudomonadota;Betaproteobacteria;Burkholderiales;Burkholderiaceae;Ralstonia;Ralstonia_solanacearum;
CP015851.1	ParA	Type I (HTH)	A3768_4327	ParB	Type I (HTH)	A3768_4326	1907366	circular	Ralstonia solanacearum	Bacteria;Pseudomonadota;Betaproteobacteria;Burkholderiales;Burkholderiaceae;Ralstonia;Ralstonia_solanacearum;
NC_010625.1	ParA	Type I (HTH)	BPHY_RS35740	ParB	Type I (HTH)	BPHY_RS35735	1904893	circular	Paraburkholderia phymatum STM815	Bacteria;Pseudomonadota;Betaproteobacteria;Burkholderiales;Burkholderiaceae;Paraburkholderia;Paraburkholderia_phymatum;Paraburkholderia_phymatum_STM815
NZ_CP007794.1	ParA	Type I (HTH)	ABAZ39_RS15565	ParB	Type I (HTH)	ABAZ39_RS15560	1901707	circular	Azospirillum argentinense	Bacteria;Pseudomonadota;Alphaproteobacteria;Rhodospirillales;Azospirillaceae;Azospirillum;Azospirillum_argentinense;
NZ_CP022777.1	ParA	Type I (HTH)	CJO86_RS16775	ParB	Type I (HTH)	CJO86_RS16780	1883805	circular	Ralstonia solanacearum	Bacteria;Pseudomonadota;Betaproteobacteria;Burkholderiales;Burkholderiaceae;Ralstonia;Ralstonia_solanacearum;
NZ_CP022771.1	ParA	Type I (HTH)	CJO82_RS16540	ParB	Type I (HTH)	CJO82_RS16545	1883756	circular	Ralstonia solanacearum	Bacteria;Pseudomonadota;Betaproteobacteria;Burkholderiales;Burkholderiaceae;Ralstonia;Ralstonia_solanacearum;
NZ_CP014703.1	ParA	Type I (HTH)	LBM2029_RS16360	ParB	Type I (HTH)	LBM2029_RS16365	1883432	circular	Ralstonia solanacearum	Bacteria;Pseudomonadota;Betaproteobacteria;Burkholderiales;Burkholderiaceae;Ralstonia;Ralstonia_solanacearum;
NZ_CP046163.1	ParA	Type I (HTH)	GGC03_RS18600	ParB	Type I (HTH)	GGC03_RS18605	1848698	circular	Vibrio sp. THAF191c	Bacteria;Pseudomonadota;Gammaproteobacteria;Vibrionales;Vibrionaceae;Vibrio;Vibrio_sp._THAF191c;
NZ_CP046066.1	ParA	Type I (HTH)	GGC04_RS19395	ParB	Type I (HTH)	GGC04_RS19400	1847800	circular	Vibrio sp. THAF191d	Bacteria;Pseudomonadota;Gammaproteobacteria;Vibrionales;Vibrionaceae;Vibrio;Vibrio_sp._THAF191d;
NZ_CP032346.1	ParA	Type I (HTH)	D3869_RS19655	ParB	Type I (HTH)	D3869_RS19660	1845095	circular	Azospirillum brasilense	Bacteria;Pseudomonadota;Alphaproteobacteria;Rhodospirillales;Azospirillaceae;Azospirillum;Azospirillum_brasilense;
NZ_CP051176.1	ParA	Type I (HTH)	HF906_RS21410	ParB	Type I (HTH)	HF906_RS21405	1837383	circular	Ralstonia solanacearum	Bacteria;Pseudomonadota;Betaproteobacteria;Burkholderiales;Burkholderiaceae;Ralstonia;Ralstonia_solanacearum;
NZ_CP049318.1	ParA	Type I (HTH)	SBC2_RS26720	ParB	Type I (HTH)	SBC2_RS26715	1831039	circular	Caballeronia sp. SBC2	Bacteria;Pseudomonadota;Betaproteobacteria;Burkholderiales;Burkholderiaceae;Caballeronia;Caballeronia_sp._SBC2;
NZ_CP039340.1	ParA	Type I (HTH)	E7Z57_RS21050	ParB	Type I (HTH)	E7Z57_RS21045	1830097	circular	Ralstonia solanacearum	Bacteria;Pseudomonadota;Betaproteobacteria;Burkholderiales;Burkholderiaceae;Ralstonia;Ralstonia_solanacearum;
NZ_CP049158.1	ParA	Type I (HTH)	SBC1_RS26940	ParB	Type I (HTH)	SBC1_RS26935	1826371	circular	Caballeronia sp. SBC1	Bacteria;Pseudomonadota;Betaproteobacteria;Burkholderiales;Burkholderiaceae;Caballeronia;Caballeronia_sp._SBC1;
CP047139.1	ParA	Type I (HTH)	GRD98_16220	ParB	Type I (HTH)	GRD98_16215	1814285	circular	Ralstonia solanacearum	Bacteria;Pseudomonadota;Betaproteobacteria;Burkholderiales;Burkholderiaceae;Ralstonia;Ralstonia_solanacearum;
NC_017585.1	ParA	Type I (HTH)	SCATT_RS31210	ParB	Type I (HTH)	SCATT_RS31205	1812548	linear	Streptantibioticus cattleyicolor NRRL 8057 = DSM 46488	Bacteria;Actinomycetota;Actinomycetes;Kitasatosporales;Streptomycetaceae;Streptantibioticus;Streptantibioticus_cattleyicolor;Streptantibioticus_cattleyicolor_NRRL_8057_=_DSM_46488
NC_016113.1	ParA	Type I (HTH)	SCAT_RS04380	ParB	Type I (HTH)	SCAT_RS04385	1809491	linear	Streptantibioticus cattleyicolor NRRL 8057 = DSM 46488	Bacteria;Actinomycetota;Actinomycetes;Kitasatosporales;Streptomycetaceae;Streptantibioticus;Streptantibioticus_cattleyicolor;Streptantibioticus_cattleyicolor_NRRL_8057_=_DSM_46488
CP076412.1	ParA	Type I (HTH)	KOL96_04645	ParB	Type I (HTH)	KOL96_04640	1804572	circular	Ralstonia wenshanensis	Bacteria;Pseudomonadota;Betaproteobacteria;Burkholderiales;Burkholderiaceae;Ralstonia;Ralstonia_wenshanensis;
NZ_CP086233.1	ParA	Type I (HTH)	LL058_RS34690	ParB	Type I (HTH)	LL058_RS34685	1795699	linear	Streptomyces clavuligerus	Bacteria;Actinomycetota;Actinomycetes;Kitasatosporales;Streptomycetaceae;Streptomyces;Streptomyces_clavuligerus;
NZ_CP101518.1	ParA	Type I (HTH)	MYG64_RS21750	ParB	Type I (HTH)	MYG64_RS21755	1781172	circular	Ensifer adhaerens	Bacteria;Pseudomonadota;Alphaproteobacteria;Hyphomicrobiales;Rhizobiaceae;Ensifer;Ensifer_adhaerens;
CP022773.1	ParA	Type I (HTH)	CJO83_17260	ParB	Type I (HTH)	CJO83_17265	1781111	circular	Ralstonia solanacearum	Bacteria;Pseudomonadota;Betaproteobacteria;Burkholderiales;Burkholderiaceae;Ralstonia;Ralstonia_solanacearum;
CP050559.1	ParA	Type I (HTH)	HB772_23340	ParB	Type I (HTH)	HB772_23335	1777129	circular	Sinorhizobium meliloti	Bacteria;Pseudomonadota;Alphaproteobacteria;Hyphomicrobiales;Rhizobiaceae;Sinorhizobium;Sinorhizobium_meliloti;
NC_022111.1	ParA	Type I (HTH)	HMPREF0669_RS02930	ParB	Type I (HTH)	HMPREF0669_RS02935	1770419	circular	Prevotella sp. oral taxon 299 str. F0039	Bacteria;Bacteroidota;Bacteroidia;Bacteroidales;Prevotellaceae;Prevotella;Prevotella_sp._oral_taxon_299;Prevotella_sp._oral_taxon_299_str._F0039
NZ_CP032340.1	ParA	Type I (HTH)	D3868_RS15910	ParB	Type I (HTH)	D3868_RS15915	1757525	circular	Azospirillum brasilense	Bacteria;Pseudomonadota;Alphaproteobacteria;Rhodospirillales;Azospirillaceae;Azospirillum;Azospirillum_brasilense;
NZ_CP017076.1	ParA	Type I (HTH)	BES08_RS21895	ParB	Type I (HTH)	BES08_RS21900	1756808	linear	Novosphingobium resinovorum	Bacteria;Pseudomonadota;Alphaproteobacteria;Sphingomonadales;Sphingomonadaceae;Novosphingobium;Novosphingobium_resinovorum;
NZ_CP012915.1	ParA	Type I (HTH)	AMK58_RS21470	ParB	Type I (HTH)	AMK58_RS21465	1754523	circular	Azospirillum brasilense	Bacteria;Pseudomonadota;Alphaproteobacteria;Rhodospirillales;Azospirillaceae;Azospirillum;Azospirillum_brasilense;
NZ_CP100444.1	ParA	Type I (HTH)	SRIMDV3_RS40185	ParB	Type I (HTH)	SRIMDV3_RS40190	1754053	linear	Streptomyces rimosus	Bacteria;Actinomycetota;Actinomycetes;Kitasatosporales;Streptomycetaceae;Streptomyces;Streptomyces_rimosus;
NZ_CP098808.1	ParA	Type I (HTH)	NE863_RS19415	ParB	Type I (HTH)	NE863_RS19420	1753114	circular	Ensifer adhaerens	Bacteria;Pseudomonadota;Alphaproteobacteria;Hyphomicrobiales;Rhizobiaceae;Ensifer;Ensifer_adhaerens;
NZ_CP115945.1	ParA	Type I (HTH)	PG906_RS17800	ParB	Type I (HTH)	PG906_RS17805	1751279	circular	Ralstonia syzygii R24	Bacteria;Pseudomonadota;Betaproteobacteria;Burkholderiales;Burkholderiaceae;Ralstonia;Ralstonia_syzygii;Ralstonia_syzygii_R24
CP047137.1	ParA	Type I (HTH)	GRB31_15260	ParB	Type I (HTH)	GRB31_15255	1748866	circular	Ralstonia solanacearum	Bacteria;Pseudomonadota;Betaproteobacteria;Burkholderiales;Burkholderiaceae;Ralstonia;Ralstonia_solanacearum;
NZ_CP121309.1	ParA	Type I (HTH)	P4B07_RS20000	ParB	Type I (HTH)	P4B07_RS20005	1736931	circular	Ensifer adhaerens	Bacteria;Pseudomonadota;Alphaproteobacteria;Hyphomicrobiales;Rhizobiaceae;Ensifer;Ensifer_adhaerens;
CP090840.1	ParA	Type I (HTH)	BOQ63_004145	ParB	Type I (HTH)	BOQ63_004150	1731283	linear	Streptomyces viridifaciens	Bacteria;Actinomycetota;Actinomycetes;Kitasatosporales;Streptomycetaceae;Streptomyces;Streptomyces_viridifaciens;
NZ_CP045339.1	ParA	Type I (HTH)	FIV04_RS18355	ParB	Type I (HTH)	FIV04_RS18350	1722714	circular	Vibrio sp. THAF190c	Bacteria;Pseudomonadota;Gammaproteobacteria;Vibrionales;Vibrionaceae;Vibrio;Vibrio_sp._THAF190c;
NZ_CP024310.1	ParA	Type I (HTH)	NXT3_RS31540	ParB	Type I (HTH)	NXT3_RS31545	1702817	circular	Sinorhizobium fredii	Bacteria;Pseudomonadota;Alphaproteobacteria;Hyphomicrobiales;Rhizobiaceae;Sinorhizobium;Sinorhizobium_fredii;
NZ_CP073579.1	ParA	Type I (HTH)	KDD30_RS23660	ParB	Type I (HTH)	KDD30_RS23655	1690710	circular	Photobacterium sp. GJ3	Bacteria;Pseudomonadota;Gammaproteobacteria;Vibrionales;Vibrionaceae;Photobacterium;Photobacterium_sp._GJ3;
NZ_AP024325.1	ParA	Type I (HTH)	NK8_RS25555	ParB	Type I (HTH)	NK8_RS25560	1684880	circular	Caballeronia sp. NK8	Bacteria;Pseudomonadota;Betaproteobacteria;Burkholderiales;Burkholderiaceae;Caballeronia;Caballeronia_sp._NK8;
CP050513.1	ParA	Type I (HTH)	HB773_25205	ParB	Type I (HTH)	HB773_25210	1671131	circular	Sinorhizobium meliloti	Bacteria;Pseudomonadota;Alphaproteobacteria;Hyphomicrobiales;Rhizobiaceae;Sinorhizobium;Sinorhizobium_meliloti;
NZ_CP073678.1	ParA	Type I (HTH)	KB879_RS35320	ParB	Type I (HTH)	KB879_RS35315	1670509	circular	Cupriavidus sp. KK10	Bacteria;Pseudomonadota;Betaproteobacteria;Burkholderiales;Burkholderiaceae;Cupriavidus;Cupriavidus_sp._KK10;
NZ_AP025172.1	ParA	Type I (HTH)	CTP10_RS37505	ParB	Type I (HTH)	CTP10_RS37500	1635938	circular	Cupriavidus sp. P-10	Bacteria;Pseudomonadota;Betaproteobacteria;Burkholderiales;Burkholderiaceae;Cupriavidus;Cupriavidus_sp._P-10;
NC_017327.1	ParA	Type I (HTH)	SM11_RS19000	ParB	Type I (HTH)	SM11_RS19005	1633319	circular	Sinorhizobium meliloti SM11	Bacteria;Pseudomonadota;Alphaproteobacteria;Hyphomicrobiales;Rhizobiaceae;Sinorhizobium;Sinorhizobium_meliloti;Sinorhizobium_meliloti_SM11
NC_017324.1	ParA	Type I (HTH)	SINMEB_RS18935	ParB	Type I (HTH)	SINMEB_RS18930	1616209	circular	Sinorhizobium meliloti BL225C	Bacteria;Pseudomonadota;Alphaproteobacteria;Hyphomicrobiales;Rhizobiaceae;Sinorhizobium;Sinorhizobium_meliloti;Sinorhizobium_meliloti_BL225C
NZ_CP068286.1	ParA	Type I (HTH)	JK151_RS22555	ParB	Type I (HTH)	JK151_RS22560	1614911	linear	Ralstonia syzygii	Bacteria;Pseudomonadota;Betaproteobacteria;Burkholderiales;Burkholderiaceae;Ralstonia;Ralstonia_syzygii;
NZ_CP021217.1	ParA	Type I (HTH)	SMRU11_RS09200	ParB	Type I (HTH)	SMRU11_RS09195	1613292	circular	Sinorhizobium meliloti RU11/001	Bacteria;Pseudomonadota;Alphaproteobacteria;Hyphomicrobiales;Rhizobiaceae;Sinorhizobium;Sinorhizobium_meliloti;Sinorhizobium_meliloti_RU11/001
NZ_CP021824.1	ParA	Type I (HTH)	CDO24_RS34420	ParB	Type I (HTH)	CDO24_RS34425	1597380	circular	Sinorhizobium meliloti	Bacteria;Pseudomonadota;Alphaproteobacteria;Hyphomicrobiales;Rhizobiaceae;Sinorhizobium;Sinorhizobium_meliloti;
NZ_CP104967.1	ParA	Type I (HTH)	N8E89_RS20380	ParB	Type I (HTH)	N8E89_RS20375	1594332	circular	Phyllobacterium sp. A18/5-2	Bacteria;Pseudomonadota;Alphaproteobacteria;Hyphomicrobiales;Phyllobacteriaceae;Phyllobacterium;Phyllobacterium_sp._A18/5-2;
NZ_CP123005.1	ParA	Type I (HTH)	QC756_RS27280	ParB	Type I (HTH)	QC756_RS27275	1592319	circular	Sinorhizobium meliloti	Bacteria;Pseudomonadota;Alphaproteobacteria;Hyphomicrobiales;Rhizobiaceae;Sinorhizobium;Sinorhizobium_meliloti;
NZ_CP066361.1	ParA	Type I (HTH)	JFX10_RS25580	ParB	Type I (HTH)	JFX10_RS25585	1580177	circular	Sinorhizobium meliloti	Bacteria;Pseudomonadota;Alphaproteobacteria;Hyphomicrobiales;Rhizobiaceae;Sinorhizobium;Sinorhizobium_meliloti;
NZ_CP115942.1	ParA	Type I (HTH)	PG904_RS16770	ParB	Type I (HTH)	PG904_RS16775	1578131	circular	Ralstonia syzygii	Bacteria;Pseudomonadota;Betaproteobacteria;Burkholderiales;Burkholderiaceae;Ralstonia;Ralstonia_syzygii;
NZ_AP014705.1	ParA	Type I (HTH)	Maq22A_RS31355	ParB	Type I (HTH)	Maq22A_RS31350	1571989	circular	Methylobacterium aquaticum	Bacteria;Pseudomonadota;Alphaproteobacteria;Hyphomicrobiales;Methylobacteriaceae;Methylobacterium;Methylobacterium_aquaticum;
NZ_CP022999.1	ParA	Type I (HTH)	CKA34_RS24515	ParB	Type I (HTH)	CKA34_RS24510	1569179	circular	Rhizobium sp. 11515TR	Bacteria;Pseudomonadota;Alphaproteobacteria;Hyphomicrobiales;Rhizobiaceae;Rhizobium;Rhizobium_sp._11515TR;
NC_018683.1	ParA	Type I (HTH)	BN406_RS18815	ParB	Type I (HTH)	BN406_RS18820	1559666	circular	Sinorhizobium meliloti Rm41	Bacteria;Pseudomonadota;Alphaproteobacteria;Hyphomicrobiales;Rhizobiaceae;Sinorhizobium;Sinorhizobium_meliloti;Sinorhizobium_meliloti_Rm41
NZ_CP021809.1	ParA	Type I (HTH)	CDO27_RS21600	ParB	Type I (HTH)	CDO27_RS21595	1549593	circular	Sinorhizobium meliloti	Bacteria;Pseudomonadota;Alphaproteobacteria;Hyphomicrobiales;Rhizobiaceae;Sinorhizobium;Sinorhizobium_meliloti;
NZ_AP022319.1	ParA	Type I (HTH)	BTHE68_RS32590	ParB	Type I (HTH)	BTHE68_RS32585	1527330	circular	Burkholderia sp. THE68	Bacteria;Pseudomonadota;Betaproteobacteria;Burkholderiales;Burkholderiaceae;Burkholderia;Burkholderia_sp._THE68;
AP022308.1	ParA	Type I (HTH)	BSFA1_65760	ParB	Type I (HTH)	BSFA1_65750	1517105	circular	Burkholderia sp. SFA1	Bacteria;Pseudomonadota;Betaproteobacteria;Burkholderiales;Burkholderiaceae;Burkholderia;Burkholderia_sp._SFA1;
NZ_CP065021.1	ParA	Type I (HTH)	I0J99_RS24450	ParB	Type I (HTH)	I0J99_RS24445	1514798	circular	Sinorhizobium meliloti	Bacteria;Pseudomonadota;Alphaproteobacteria;Hyphomicrobiales;Rhizobiaceae;Sinorhizobium;Sinorhizobium_meliloti;
NZ_CP026526.1	ParA	Type I (HTH)	C3L21_RS18530	ParB	Type I (HTH)	C3L21_RS18535	1506823	circular	Sinorhizobium meliloti	Bacteria;Pseudomonadota;Alphaproteobacteria;Hyphomicrobiales;Rhizobiaceae;Sinorhizobium;Sinorhizobium_meliloti;
NZ_CP023064.1	ParA	Type I (HTH)	SS05631_RS19475	ParB	Type I (HTH)	SS05631_RS19480	1501701	circular	Sinorhizobium sp. CCBAU 05631	Bacteria;Pseudomonadota;Alphaproteobacteria;Hyphomicrobiales;Rhizobiaceae;Sinorhizobium;Sinorhizobium_sp._CCBAU_05631;
NC_015727.1	ParA	Type I (HTH)	CNE_RS30210	ParB	Type I (HTH)	CNE_RS30215	1499175	circular	Cupriavidus necator N-1	Bacteria;Pseudomonadota;Betaproteobacteria;Burkholderiales;Burkholderiaceae;Cupriavidus;Cupriavidus_necator;Cupriavidus_necator_N-1
NZ_CP023000.1	ParA	Type I (HTH)	CKA34_RS31750	ParB	Type I (HTH)	CKA34_RS31755	1497349	circular	Rhizobium sp. 11515TR	Bacteria;Pseudomonadota;Alphaproteobacteria;Hyphomicrobiales;Rhizobiaceae;Rhizobium;Rhizobium_sp._11515TR;
CP130052.1	ParA	Type I (HTH)	Q1M65_07360	ParB	Type I (HTH)	Q1M65_07365	1488232	circular	Sinorhizobium meliloti	Bacteria;Pseudomonadota;Alphaproteobacteria;Hyphomicrobiales;Rhizobiaceae;Sinorhizobium;Sinorhizobium_meliloti;
NZ_CP021830.1	ParA	Type I (HTH)	CDO22_RS24005	ParB	Type I (HTH)	CDO22_RS24010	1484605	circular	Sinorhizobium meliloti	Bacteria;Pseudomonadota;Alphaproteobacteria;Hyphomicrobiales;Rhizobiaceae;Sinorhizobium;Sinorhizobium_meliloti;
NZ_CP009145.1	ParA	Type I (HTH)	DU99_RS17365	ParB	Type I (HTH)	DU99_RS17370	1466845	circular	Sinorhizobium meliloti	Bacteria;Pseudomonadota;Alphaproteobacteria;Hyphomicrobiales;Rhizobiaceae;Sinorhizobium;Sinorhizobium_meliloti;
NZ_CP032685.1	ParA	Type I (HTH)	CCGE531_RS26280	ParB	Type I (HTH)	CCGE531_RS26285	1460465	circular	Rhizobium sp. CCGE531	Bacteria;Pseudomonadota;Alphaproteobacteria;Hyphomicrobiales;Rhizobiaceae;Rhizobium;Rhizobium_sp._CCGE531;
NZ_CP032690.1	ParA	Type I (HTH)	CCGE532_RS25800	ParB	Type I (HTH)	CCGE532_RS25805	1460443	circular	Rhizobium sp. CCGE532	Bacteria;Pseudomonadota;Alphaproteobacteria;Hyphomicrobiales;Rhizobiaceae;Rhizobium;Rhizobium_sp._CCGE532;
NZ_CP015882.1	ParA	Type I (HTH)	FA04_RS27550	ParB	Type I (HTH)	FA04_RS27555	1459374	circular	Ensifer adhaerens	Bacteria;Pseudomonadota;Alphaproteobacteria;Hyphomicrobiales;Rhizobiaceae;Ensifer;Ensifer_adhaerens;
NC_013855.1	ParA	Type I (HTH)	AZL_RS15465	ParB	Type I (HTH)	AZL_RS15470	1455109	circular	Azospirillum sp. B510	Bacteria;Pseudomonadota;Alphaproteobacteria;Rhodospirillales;Azospirillaceae;Azospirillum;Azospirillum_sp._B510;
NZ_CP021813.1	ParA	Type I (HTH)	CDO26_RS20610	ParB	Type I (HTH)	CDO26_RS20605	1454983	circular	Sinorhizobium meliloti	Bacteria;Pseudomonadota;Alphaproteobacteria;Hyphomicrobiales;Rhizobiaceae;Sinorhizobium;Sinorhizobium_meliloti;
NZ_CP098801.1	ParA	Type I (HTH)	NE851_RS00005	ParB	Type I (HTH)	NE851_RS00010	1441560	circular	Rhizobium anhuiense	Bacteria;Pseudomonadota;Alphaproteobacteria;Hyphomicrobiales;Rhizobiaceae;Rhizobium;Rhizobium_anhuiense;
CP101281.1	ParA	Type I (HTH)	NMB33_39515	ParB	Type I (HTH)	NMB33_39510	1441107	circular	Burkholderia sp. FXe9	Bacteria;Pseudomonadota;Betaproteobacteria;Burkholderiales;Burkholderiaceae;Burkholderia;Burkholderia_sp._FXe9;
NZ_AP023182.1	ParA	Type I (HTH)	H1204_RS42525	ParB	Type I (HTH)	H1204_RS42530	1440798	circular	Paraburkholderia sp. PGU19	Bacteria;Pseudomonadota;Betaproteobacteria;Burkholderiales;Burkholderiaceae;Paraburkholderia;Paraburkholderia_sp._PGU19;
AP014579.1	ParA	Type I (HTH)	BRPE67_DCDS00010	ParB	Type I (HTH)	BRPE67_DCDS00020	1438033	circular	Burkholderia sp. RPE67	Bacteria;Pseudomonadota;Betaproteobacteria;Burkholderiales;Burkholderiaceae;Burkholderia;Burkholderia_sp._RPE67;
NZ_CP021794.1	ParA	Type I (HTH)	CDO31_RS22505	ParB	Type I (HTH)	CDO31_RS22510	1433621	circular	Sinorhizobium meliloti	Bacteria;Pseudomonadota;Alphaproteobacteria;Hyphomicrobiales;Rhizobiaceae;Sinorhizobium;Sinorhizobium_meliloti;
CP130049.1	ParA	Type I (HTH)	Q1M62_07010	ParB	Type I (HTH)	Q1M62_07015	1425754	circular	Sinorhizobium meliloti	Bacteria;Pseudomonadota;Alphaproteobacteria;Hyphomicrobiales;Rhizobiaceae;Sinorhizobium;Sinorhizobium_meliloti;
CP073679.1	ParA	Type I (HTH)	KEM44_06735	ParB	Type I (HTH)	KEM44_06730	1424138	circular	Sinorhizobium meliloti	Bacteria;Pseudomonadota;Alphaproteobacteria;Hyphomicrobiales;Rhizobiaceae;Sinorhizobium;Sinorhizobium_meliloti;
NZ_CP021805.1	ParA	Type I (HTH)	CDO28_RS20670	ParB	Type I (HTH)	CDO28_RS20665	1423499	circular	Sinorhizobium meliloti	Bacteria;Pseudomonadota;Alphaproteobacteria;Hyphomicrobiales;Rhizobiaceae;Sinorhizobium;Sinorhizobium_meliloti;
NZ_CP019585.1	ParA	Type I (HTH)	SMB554_RS25440	ParB	Type I (HTH)	SMB554_RS25435	1422736	circular	Sinorhizobium meliloti	Bacteria;Pseudomonadota;Alphaproteobacteria;Hyphomicrobiales;Rhizobiaceae;Sinorhizobium;Sinorhizobium_meliloti;
NZ_CP120366.1	ParA	Type I (HTH)	PZL22_RS28165	ParB	Type I (HTH)	PZL22_RS28160	1418903	circular	Sinorhizobium kummerowiae	Bacteria;Pseudomonadota;Alphaproteobacteria;Hyphomicrobiales;Rhizobiaceae;Sinorhizobium;Sinorhizobium_kummerowiae;
NC_019848.2	ParA	Type I (HTH)	C770_RS35480	ParB	Type I (HTH)	C770_RS35485	1417907	circular	Sinorhizobium meliloti GR4	Bacteria;Pseudomonadota;Alphaproteobacteria;Hyphomicrobiales;Rhizobiaceae;Sinorhizobium;Sinorhizobium_meliloti;Sinorhizobium_meliloti_GR4
NZ_CP021801.1	ParA	Type I (HTH)	CDO29_RS24500	ParB	Type I (HTH)	CDO29_RS24505	1412628	circular	Sinorhizobium meliloti	Bacteria;Pseudomonadota;Alphaproteobacteria;Hyphomicrobiales;Rhizobiaceae;Sinorhizobium;Sinorhizobium_meliloti;
NZ_CP069355.1	ParA	Type I (HTH)	JO965_RS28850	ParB	Type I (HTH)	JO965_RS28855	1403018	circular	Microvirga sp. VF16	Bacteria;Pseudomonadota;Alphaproteobacteria;Hyphomicrobiales;Methylobacteriaceae;Microvirga;Microvirga_sp._VF16;
NZ_CP069356.1	ParA	Type I (HTH)	JO965_RS39010	ParB	Type I (HTH)	JO965_RS39005	1387944	circular	Microvirga sp. VF16	Bacteria;Pseudomonadota;Alphaproteobacteria;Hyphomicrobiales;Methylobacteriaceae;Microvirga;Microvirga_sp._VF16;
NZ_CP113952.1	ParA	Type I (HTH)	OYT95_RS39695	ParB	Type I (HTH)	OYT95_RS39690	1387438	circular	Rhodococcus sp. JS3073	Bacteria;Actinomycetota;Actinomycetes;Mycobacteriales;Nocardiaceae;Rhodococcus;Rhodococcus_sp._JS3073;
NZ_CP059897.1	ParA	Type I (HTH)	H4I97_RS20035	ParB	Type I (HTH)	H4I97_RS20040	1382059	circular	Ciceribacter thiooxidans	Bacteria;Pseudomonadota;Alphaproteobacteria;Hyphomicrobiales;Rhizobiaceae;Ciceribacter;Ciceribacter_thiooxidans;
NZ_CP021798.1	ParA	Type I (HTH)	CDO30_RS21920	ParB	Type I (HTH)	CDO30_RS21925	1363628	circular	Sinorhizobium meliloti	Bacteria;Pseudomonadota;Alphaproteobacteria;Hyphomicrobiales;Rhizobiaceae;Sinorhizobium;Sinorhizobium_meliloti;
NZ_CP076047.1	ParA	Type I (HTH)	I1A62_RS02475	ParB	Type I (HTH)	I1A62_RS02470	1355759	linear	Rhodococcus sp. USK10	Bacteria;Actinomycetota;Actinomycetes;Mycobacteriales;Nocardiaceae;Rhodococcus;Rhodococcus_sp._USK10;
NC_003037.1	ParA	Type I (HTH)	SM_RS31190	ParB	Type I (HTH)	SM_RS31185	1354226	circular	Sinorhizobium meliloti 1021	Bacteria;Pseudomonadota;Alphaproteobacteria;Hyphomicrobiales;Rhizobiaceae;Sinorhizobium;Sinorhizobium_meliloti;Sinorhizobium_meliloti_1021
NC_020527.1	ParA	Type I (HTH)	SM2011_RS06580	ParB	Type I (HTH)	SM2011_RS06575	1352561	circular	Sinorhizobium meliloti 2011	Bacteria;Pseudomonadota;Alphaproteobacteria;Hyphomicrobiales;Rhizobiaceae;Sinorhizobium;Sinorhizobium_meliloti;Sinorhizobium_meliloti_2011
NZ_CP016617.1	ParA	Type I (HTH)	BB934_RS27935	ParB	Type I (HTH)	BB934_RS27930	1343367	circular	Microvirga ossetica	Bacteria;Pseudomonadota;Alphaproteobacteria;Hyphomicrobiales;Methylobacteriaceae;Microvirga;Microvirga_ossetica;
NZ_CP130956.1	ParA	Type I (HTH)	Q5707_RS42705	ParB	Type I (HTH)	Q5707_RS42710	1339467	linear	Rhodococcus opacus	Bacteria;Actinomycetota;Actinomycetes;Mycobacteriales;Nocardiaceae;Rhodococcus;Rhodococcus_opacus;
NZ_CP125637.1	ParA	Type I (HTH)	QMO81_RS31235	ParB	Type I (HTH)	QMO81_RS31240	1334842	circular	Rhizobium leguminosarum	Bacteria;Pseudomonadota;Alphaproteobacteria;Hyphomicrobiales;Rhizobiaceae;Rhizobium;Rhizobium_leguminosarum;
NZ_CP067072.1	ParA	Type I (HTH)	I8E17_RS19700	ParB	Type I (HTH)	I8E17_RS19705	1332287	circular	Rhizobium sp. AB2/73	Bacteria;Pseudomonadota;Alphaproteobacteria;Hyphomicrobiales;Rhizobiaceae;Rhizobium;Rhizobium_sp._AB2/73;
NZ_CP072173.1	ParA	Type I (HTH)	J5284_RS21330	ParB	Type I (HTH)	J5284_RS21325	1332287	circular	Rhizobium sp. AB2/73	Bacteria;Pseudomonadota;Alphaproteobacteria;Hyphomicrobiales;Rhizobiaceae;Rhizobium;Rhizobium_sp._AB2/73;
NZ_CP117882.1	ParA	Type I (HTH)	PQ467_RS22660	ParB	Type I (HTH)	PQ467_RS22655	1327038	circular	Novosphingobium sp. KACC 22771	Bacteria;Pseudomonadota;Alphaproteobacteria;Sphingomonadales;Sphingomonadaceae;Novosphingobium;Novosphingobium_sp._KACC_22771;
NZ_CP071130.1	ParA	Type I (HTH)	JYK05_RS13710	ParB	Type I (HTH)	JYK05_RS13705	1320836	circular	Caballeronia sp. M1242	Bacteria;Pseudomonadota;Betaproteobacteria;Burkholderiales;Burkholderiaceae;Caballeronia;Caballeronia_sp._M1242;
NZ_CP117418.1	ParA	Type I (HTH)	PQ457_RS21520	ParB	Type I (HTH)	PQ457_RS21515	1319841	circular	Novosphingobium humi	Bacteria;Pseudomonadota;Alphaproteobacteria;Sphingomonadales;Sphingomonadaceae;Novosphingobium;Novosphingobium_humi;
NZ_CP074588.1	ParA	Type I (HTH)	KIJ96_RS19160	ParB	Type I (HTH)	KIJ96_RS19165	1319534	circular	Pseudoalteromonas piscicida	Bacteria;Pseudomonadota;Gammaproteobacteria;Alteromonadales;Pseudoalteromonadaceae;Pseudoalteromonas;Pseudoalteromonas_piscicida;
NZ_CP045351.1	ParA	Type I (HTH)	FIV01_RS18270	ParB	Type I (HTH)	FIV01_RS18265	1317907	circular	Vibrio aquimaris	Bacteria;Pseudomonadota;Gammaproteobacteria;Vibrionales;Vibrionaceae;Vibrio;Vibrio_aquimaris;
NZ_CP025507.1	ParA	Type I (HTH)	RLV_RS04515	ParB	Type I (HTH)	RLV_RS04520	1291920	circular	Rhizobium leguminosarum	Bacteria;Pseudomonadota;Alphaproteobacteria;Hyphomicrobiales;Rhizobiaceae;Rhizobium;Rhizobium_leguminosarum;
NZ_CP088115.1	ParA	Type I (HTH)	SmelRRI128_RS25430	ParB	Type I (HTH)	SmelRRI128_RS25435	1289339	circular	Sinorhizobium meliloti	Bacteria;Pseudomonadota;Alphaproteobacteria;Hyphomicrobiales;Rhizobiaceae;Sinorhizobium;Sinorhizobium_meliloti;
NZ_CP021827.1	ParA	Type I (HTH)	CDO23_RS19960	ParB	Type I (HTH)	CDO23_RS19965	1279723	circular	Sinorhizobium meliloti	Bacteria;Pseudomonadota;Alphaproteobacteria;Hyphomicrobiales;Rhizobiaceae;Sinorhizobium;Sinorhizobium_meliloti;
NC_021289.1	ParA	Type I (HTH)	BRPE64_RS24690	ParB	Type I (HTH)	BRPE64_RS24695	1275199	circular	Caballeronia insecticola	Bacteria;Pseudomonadota;Betaproteobacteria;Burkholderiales;Burkholderiaceae;Caballeronia;Caballeronia_insecticola;
NZ_CP049244.1	ParA	Type I (HTH)	G6N78_RS22415	ParB	Type I (HTH)	G6N78_RS22410	1272887	circular	Allorhizobium pseudoryzae	Bacteria;Pseudomonadota;Alphaproteobacteria;Hyphomicrobiales;Rhizobiaceae;Allorhizobium;Allorhizobium_pseudoryzae;
NC_012811.1	ParA	Type I (HTH)	MEXAM1_RS27650	ParB	Type I (HTH)	MEXAM1_RS27645	1261460	circular	Methylorubrum extorquens AM1	Bacteria;Pseudomonadota;Alphaproteobacteria;Hyphomicrobiales;Methylobacteriaceae;Methylorubrum;Methylorubrum_extorquens;Methylorubrum_extorquens_AM1
NZ_CP101526.1	ParA	Type I (HTH)	NLX30_RS34650	ParB	Type I (HTH)	NLX30_RS34645	1260712	circular	Burkholderia arboris	Bacteria;Pseudomonadota;Betaproteobacteria;Burkholderiales;Burkholderiaceae;Burkholderia;Burkholderia_arboris;
NZ_CP090096.1	ParA	Type I (HTH)	LZK81_RS24475	ParB	Type I (HTH)	LZK81_RS24480	1254988	circular	Neorhizobium galegae	Bacteria;Pseudomonadota;Alphaproteobacteria;Hyphomicrobiales;Rhizobiaceae;Neorhizobium;Neorhizobium_galegae;
NZ_CP016287.1	ParA	Type I (HTH)	BA011_RS27150	ParB	Type I (HTH)	BA011_RS27145	1254530	circular	Rhizobium leguminosarum	Bacteria;Pseudomonadota;Alphaproteobacteria;Hyphomicrobiales;Rhizobiaceae;Rhizobium;Rhizobium_leguminosarum;
NZ_CP081002.1	ParA	Type I (HTH)	K3M67_RS19030	ParB	Type I (HTH)	K3M67_RS19025	1247975	circular	Sphingobium sp. V4	Bacteria;Pseudomonadota;Alphaproteobacteria;Sphingomonadales;Sphingomonadaceae;Sphingobium;Sphingobium_sp._V4;
NC_009621.1	ParA	Type I (HTH)	SMED_RS25745	ParB	Type I (HTH)	SMED_RS25750	1245408	circular	Sinorhizobium medicae WSM419	Bacteria;Pseudomonadota;Alphaproteobacteria;Hyphomicrobiales;Rhizobiaceae;Sinorhizobium;Sinorhizobium_medicae;Sinorhizobium_medicae_WSM419
NZ_CP022523.1	ParA	Type I (HTH)	PNC201_RS19730	ParB	Type I (HTH)	PNC201_RS19735	1244003	circular	Pseudoalteromonas sp. NC201	Bacteria;Pseudomonadota;Gammaproteobacteria;Alteromonadales;Pseudoalteromonadaceae;Pseudoalteromonas;Pseudoalteromonas_sp._NC201;
NZ_CP070610.1	ParA	Type I (HTH)	JWS14_RS44875	ParB	Type I (HTH)	JWS14_RS44870	1241328	linear	Rhodococcus koreensis	Bacteria;Actinomycetota;Actinomycetes;Mycobacteriales;Nocardiaceae;Rhodococcus;Rhodococcus_koreensis;
NZ_CP024940.1	ParA	Type I (HTH)	CUJ88_RS45330	ParB	Type I (HTH)	CUJ88_RS45335	1235162	circular	Paraburkholderia hospita	Bacteria;Pseudomonadota;Betaproteobacteria;Burkholderiales;Burkholderiaceae;Paraburkholderia;Paraburkholderia_hospita;
NZ_CP030761.1	ParA	Type I (HTH)	DLJ82_RS25545	ParB	Type I (HTH)	DLJ82_RS25540	1234209	circular	Rhizobium leguminosarum	Bacteria;Pseudomonadota;Alphaproteobacteria;Hyphomicrobiales;Rhizobiaceae;Rhizobium;Rhizobium_leguminosarum;
NZ_CP050104.1	ParA	Type I (HTH)	HA460_RS24920	ParB	Type I (HTH)	HA460_RS24925	1232616	circular	Rhizobium leguminosarum	Bacteria;Pseudomonadota;Alphaproteobacteria;Hyphomicrobiales;Rhizobiaceae;Rhizobium;Rhizobium_leguminosarum;
NZ_CP071400.1	ParA	Type I (HTH)	J0664_RS28735	ParB	Type I (HTH)	J0664_RS28730	1230906	circular	Rhizobium leguminosarum	Bacteria;Pseudomonadota;Alphaproteobacteria;Hyphomicrobiales;Rhizobiaceae;Rhizobium;Rhizobium_leguminosarum;
NZ_CP085527.1	ParA	Type I (HTH)	LJD24_RS24785	ParB	Type I (HTH)	LJD24_RS24780	1217792	circular	Sinorhizobium meliloti	Bacteria;Pseudomonadota;Alphaproteobacteria;Hyphomicrobiales;Rhizobiaceae;Sinorhizobium;Sinorhizobium_meliloti;
NZ_CP050086.1	ParA	Type I (HTH)	HA463_RS26160	ParB	Type I (HTH)	HA463_RS26165	1212571	circular	Rhizobium leguminosarum	Bacteria;Pseudomonadota;Alphaproteobacteria;Hyphomicrobiales;Rhizobiaceae;Rhizobium;Rhizobium_leguminosarum;
NZ_CP049249.1	ParA	Type I (HTH)	G6N80_RS05335	ParB	Type I (HTH)	G6N80_RS05340	1207714	circular	Rhizobium rhizoryzae	Bacteria;Pseudomonadota;Alphaproteobacteria;Hyphomicrobiales;Rhizobiaceae;Rhizobium;Rhizobium_rhizoryzae;
NZ_CP054032.1	ParA	Type I (HTH)	FE844_RS24520	ParB	Type I (HTH)	FE844_RS24515	1207524	circular	Rhizobium indicum	Bacteria;Pseudomonadota;Alphaproteobacteria;Hyphomicrobiales;Rhizobiaceae;Rhizobium;Rhizobium_indicum;
NZ_CP038636.1	ParA	Type I (HTH)	E0W60_RS28010	ParB	Type I (HTH)	E0W60_RS28005	1192287	circular	Cupriavidus oxalaticus	Bacteria;Pseudomonadota;Betaproteobacteria;Burkholderiales;Burkholderiaceae;Cupriavidus;Cupriavidus_oxalaticus;
NZ_CP068436.1	ParA	Type I (HTH)	JJQ59_RS38525	ParB	Type I (HTH)	JJQ59_RS38530	1185855	circular	Cupriavidus necator	Bacteria;Pseudomonadota;Betaproteobacteria;Burkholderiales;Burkholderiaceae;Cupriavidus;Cupriavidus_necator;
NZ_CP030127.1	ParA	Type I (HTH)	DOL89_RS16875	ParB	Type I (HTH)	DOL89_RS16880	1184037	circular	Indioceanicola profundi	Bacteria;Pseudomonadota;Alphaproteobacteria;Rhodospirillales;Azospirillaceae;Indioceanicola;Indioceanicola_profundi;
NZ_CP090093.1	ParA	Type I (HTH)	LZK78_RS30185	ParB	Type I (HTH)	LZK78_RS30190	1182792	circular	Rhizobium leguminosarum	Bacteria;Pseudomonadota;Alphaproteobacteria;Hyphomicrobiales;Rhizobiaceae;Rhizobium;Rhizobium_leguminosarum;
NZ_CP104139.1	ParA	Type I (HTH)	N2600_RS24235	ParB	Type I (HTH)	N2600_RS24240	1180112	circular	Rhizobium leguminosarum	Bacteria;Pseudomonadota;Alphaproteobacteria;Hyphomicrobiales;Rhizobiaceae;Rhizobium;Rhizobium_leguminosarum;
NZ_CP025513.1	ParA	Type I (HTH)	CYG48_RS19475	ParB	Type I (HTH)	CYG48_RS19480	1172176	circular	Neorhizobium sp. SOG26	Bacteria;Pseudomonadota;Alphaproteobacteria;Hyphomicrobiales;Rhizobiaceae;Neorhizobium;Neorhizobium_sp._SOG26;
NZ_CP022666.1	ParA	Type I (HTH)	CHR56_RS28855	ParB	Type I (HTH)	CHR56_RS28860	1169137	circular	Rhizobium leguminosarum	Bacteria;Pseudomonadota;Alphaproteobacteria;Hyphomicrobiales;Rhizobiaceae;Rhizobium;Rhizobium_leguminosarum;
CP090109.1	ParA	Type I (HTH)	LZK82_29475	ParB	Type I (HTH)	LZK82_29480	1167976	circular	Rhizobium leguminosarum	Bacteria;Pseudomonadota;Alphaproteobacteria;Hyphomicrobiales;Rhizobiaceae;Rhizobium;Rhizobium_leguminosarum;
NC_015583.1	ParA	Type I (HTH)	PP1Y_RS03270	ParB	Type I (HTH)	PP1Y_RS03275	1161602	circular	Novosphingobium sp. PP1Y	Bacteria;Pseudomonadota;Alphaproteobacteria;Sphingomonadales;Sphingomonadaceae;Novosphingobium;Novosphingobium_sp._PP1Y;
NZ_CP028348.1	ParA	Type I (HTH)	C7W88_RS18725	ParB	Type I (HTH)	C7W88_RS18730	1161559	circular	Novosphingobium sp. THN1	Bacteria;Pseudomonadota;Alphaproteobacteria;Sphingomonadales;Sphingomonadaceae;Novosphingobium;Novosphingobium_sp._THN1;
NZ_CP121636.1	ParA	Type I (HTH)	QA638_RS24700	ParB	Type I (HTH)	QA638_RS24705	1157213	circular	Rhizobium leguminosarum	Bacteria;Pseudomonadota;Alphaproteobacteria;Hyphomicrobiales;Rhizobiaceae;Rhizobium;Rhizobium_leguminosarum;
NZ_CP044012.1	ParA	Type I (HTH)	F3Y30_RS22415	ParB	Type I (HTH)	F3Y30_RS22410	1138596	circular	Sinorhizobium sp. BG8	Bacteria;Pseudomonadota;Alphaproteobacteria;Hyphomicrobiales;Rhizobiaceae;Sinorhizobium;Sinorhizobium_sp._BG8;
NZ_CP088111.1	ParA	Type I (HTH)	SmedWSM1115_RS27525	ParB	Type I (HTH)	SmedWSM1115_RS27530	1128391	circular	Sinorhizobium medicae WSM1115	Bacteria;Pseudomonadota;Alphaproteobacteria;Hyphomicrobiales;Rhizobiaceae;Sinorhizobium;Sinorhizobium_medicae;Sinorhizobium_medicae_WSM1115
NZ_CP054022.1	ParA	Type I (HTH)	FFM53_RS26210	ParB	Type I (HTH)	FFM53_RS26205	1125166	circular	Rhizobium indicum	Bacteria;Pseudomonadota;Alphaproteobacteria;Hyphomicrobiales;Rhizobiaceae;Rhizobium;Rhizobium_indicum;
NC_008269.1	ParA	Type I (HTH)	RHA1_RS38395	ParB	Type I (HTH)	RHA1_RS38390	1123075	linear	Rhodococcus jostii RHA1	Bacteria;Actinomycetota;Actinomycetes;Mycobacteriales;Nocardiaceae;Rhodococcus;Rhodococcus_jostii;Rhodococcus_jostii_RHA1
NZ_CP054621.1	ParA	Type I (HTH)	HUE56_RS26785	ParB	Type I (HTH)	HUE56_RS26780	1118090	circular	Azospirillum oryzae	Bacteria;Pseudomonadota;Alphaproteobacteria;Rhodospirillales;Azospirillaceae;Azospirillum;Azospirillum_oryzae;
NZ_CP019486.1	ParA	Type I (HTH)	BWO90_RS06135	ParB	Type I (HTH)	BWO90_RS06130	1117190	circular	Sinorhizobium meliloti	Bacteria;Pseudomonadota;Alphaproteobacteria;Hyphomicrobiales;Rhizobiaceae;Sinorhizobium;Sinorhizobium_meliloti;
NZ_CP007129.1	ParA	Type I (HTH)	J421_RS27635	ParB	Type I (HTH)	J421_RS27630	1106233	circular	Gemmatirosa kalamazoonensis	Bacteria;Gemmatimonadota;Gemmatimonadetes;Gemmatimonadales;Gemmatimonadaceae;Gemmatirosa;Gemmatirosa_kalamazoonensis;
NZ_CP110470.1	ParA	Type I (HTH)	ONE62_RS41215	ParB	Type I (HTH)	ONE62_RS41220	1100117	linear	Rhodococcus opacus	Bacteria;Actinomycetota;Actinomycetes;Mycobacteriales;Nocardiaceae;Rhodococcus;Rhodococcus_opacus;
NZ_CP025013.1	ParA	Type I (HTH)	CUJ84_RS24290	ParB	Type I (HTH)	CUJ84_RS24295	1098158	circular	Rhizobium leguminosarum	Bacteria;Pseudomonadota;Alphaproteobacteria;Hyphomicrobiales;Rhizobiaceae;Rhizobium;Rhizobium_leguminosarum;
NZ_CP019483.1	ParA	Type I (HTH)	BWO76_RS00185	ParB	Type I (HTH)	BWO76_RS00180	1096825	circular	Sinorhizobium meliloti	Bacteria;Pseudomonadota;Alphaproteobacteria;Hyphomicrobiales;Rhizobiaceae;Sinorhizobium;Sinorhizobium_meliloti;
NZ_CP091014.1	ParA	Type I (HTH)	L0U95_RS33160	ParB	Type I (HTH)	L0U95_RS33155	1096197	circular	Burkholderia cenocepacia	Bacteria;Pseudomonadota;Betaproteobacteria;Burkholderiales;Burkholderiaceae;Burkholderia;Burkholderia_cenocepacia;
NZ_CP084285.1	ParA	Type I (HTH)	LDZ23_RS24100	ParB	Type I (HTH)	LDZ23_RS24105	1094832	not-set	Caballeronia zhejiangensis	Bacteria;Pseudomonadota;Betaproteobacteria;Burkholderiales;Burkholderiaceae;Caballeronia;Caballeronia_zhejiangensis;
NZ_CP067073.1	ParA	Type I (HTH)	I8E17_RS29765	ParB	Type I (HTH)	I8E17_RS29770	1068678	circular	Rhizobium sp. AB2/73	Bacteria;Pseudomonadota;Alphaproteobacteria;Hyphomicrobiales;Rhizobiaceae;Rhizobium;Rhizobium_sp._AB2/73;
NZ_CP072174.1	ParA	Type I (HTH)	J5284_RS28295	ParB	Type I (HTH)	J5284_RS28300	1068678	circular	Rhizobium sp. AB2/73	Bacteria;Pseudomonadota;Alphaproteobacteria;Hyphomicrobiales;Rhizobiaceae;Rhizobium;Rhizobium_sp._AB2/73;
NZ_CP088091.1	ParA	Type I (HTH)	RlegWSM1455_RS23925	ParB	Type I (HTH)	RlegWSM1455_RS23930	1064136	circular	Rhizobium laguerreae	Bacteria;Pseudomonadota;Alphaproteobacteria;Hyphomicrobiales;Rhizobiaceae;Rhizobium;Rhizobium_laguerreae;
NZ_CP103869.1	ParA	Type I (HTH)	NYQ05_RS19320	ParB	Type I (HTH)	NYQ05_RS19325	1060223	circular	Novosphingobium humi	Bacteria;Pseudomonadota;Alphaproteobacteria;Sphingomonadales;Sphingomonadaceae;Novosphingobium;Novosphingobium_humi;
NZ_CP032054.1	ParA	Type I (HTH)	D1794_RS31700	ParB	Type I (HTH)	D1794_RS31695	1051520	linear	Streptomyces clavuligerus	Bacteria;Actinomycetota;Actinomycetes;Kitasatosporales;Streptomycetaceae;Streptomyces;Streptomyces_clavuligerus;
CP050515.1	ParA	Type I (HTH)	HB775_26840	ParB	Type I (HTH)	HB775_26845	1049422	circular	Rhizobium leguminosarum	Bacteria;Pseudomonadota;Alphaproteobacteria;Hyphomicrobiales;Rhizobiaceae;Rhizobium;Rhizobium_leguminosarum;
NZ_CP007130.1	ParA	Type I (HTH)	J421_RS30415	ParB	Type I (HTH)	J421_RS30420	1040503	circular	Gemmatirosa kalamazoonensis	Bacteria;Gemmatimonadota;Gemmatimonadetes;Gemmatimonadales;Gemmatimonadaceae;Gemmatirosa;Gemmatirosa_kalamazoonensis;
NC_016585.1	ParA	Type I (HTH)	AZOLI_RS14145	ParB	Type I (HTH)	AZOLI_RS14150	1040425	circular	Azospirillum lipoferum 4B	Bacteria;Pseudomonadota;Alphaproteobacteria;Rhodospirillales;Azospirillaceae;Azospirillum;Azospirillum_lipoferum;Azospirillum_lipoferum_4B
NZ_CP022605.1	ParA	Type I (HTH)	CES85_RS25250	ParB	Type I (HTH)	CES85_RS25245	1032012	circular	[Ochrobactrum] quorumnocens	Bacteria;Pseudomonadota;Alphaproteobacteria;Hyphomicrobiales;Brucellaceae;Brucella;[Ochrobactrum]_quorumnocens;
NZ_CP060053.1	ParA	Type I (HTH)	H4O24_RS16245	ParB	Type I (HTH)	H4O24_RS16250	1029490	circular	Croceicoccus marinus	Bacteria;Pseudomonadota;Alphaproteobacteria;Sphingomonadales;Erythrobacteraceae;Croceicoccus;Croceicoccus_marinus;
NZ_CP104149.1	ParA	Type I (HTH)	N2598_RS25060	ParB	Type I (HTH)	N2598_RS25065	1024067	circular	Sinorhizobium medicae	Bacteria;Pseudomonadota;Alphaproteobacteria;Hyphomicrobiales;Rhizobiaceae;Sinorhizobium;Sinorhizobium_medicae;
NZ_CP080528.1	ParA	Type I (HTH)	BPNPMPFG_RS37360	ParB	Type I (HTH)	BPNPMPFG_RS37365	1021442	circular	Mesorhizobium sp. AR07	Bacteria;Pseudomonadota;Alphaproteobacteria;Hyphomicrobiales;Phyllobacteriaceae;Mesorhizobium;Mesorhizobium_sp._AR07;
NZ_AP024326.1	ParA	Type I (HTH)	NK8_RS37610	ParB	Type I (HTH)	NK8_RS37615	1015131	circular	Caballeronia sp. NK8	Bacteria;Pseudomonadota;Betaproteobacteria;Burkholderiales;Burkholderiaceae;Caballeronia;Caballeronia_sp._NK8;
NZ_CP072138.1	ParA	Type I (HTH)	J5276_RS25355	ParB	Type I (HTH)	J5276_RS25350	1007991	circular	Agrobacterium sp. S7/73	Bacteria;Pseudomonadota;Alphaproteobacteria;Hyphomicrobiales;Rhizobiaceae;Agrobacterium;Agrobacterium_sp._S7/73;
NZ_CP025613.1	ParA	Type I (HTH)	C0V82_RS21690	ParB	Type I (HTH)	C0V82_RS21685	1003851	circular	Niveispirillum cyanobacteriorum	Bacteria;Pseudomonadota;Alphaproteobacteria;Rhodospirillales;Azospirillaceae;Niveispirillum;Niveispirillum_cyanobacteriorum;
NZ_CP104972.1	ParA	Type I (HTH)	N8E88_RS08875	ParB	Type I (HTH)	N8E88_RS08870	990469	circular	Phyllobacterium zundukense	Bacteria;Pseudomonadota;Alphaproteobacteria;Hyphomicrobiales;Phyllobacteriaceae;Phyllobacterium;Phyllobacterium_zundukense;
NZ_CP080530.1	ParA	Type I (HTH)	DBIPINDM_RS01315	ParB	Type I (HTH)	DBIPINDM_RS01320	988422	circular	Mesorhizobium sp. AR02	Bacteria;Pseudomonadota;Alphaproteobacteria;Hyphomicrobiales;Phyllobacteriaceae;Mesorhizobium;Mesorhizobium_sp._AR02;
NZ_CP110394.1	ParA	Type I (HTH)	LFL97_RS40300	ParB	Type I (HTH)	LFL97_RS40305	985706	circular	Burkholderia sp. JSH-S8	Bacteria;Pseudomonadota;Betaproteobacteria;Burkholderiales;Burkholderiaceae;Burkholderia;Burkholderia_sp._JSH-S8;
NZ_CP021355.1	ParA	Type I (HTH)	CBI38_RS32755	ParB	Type I (HTH)	CBI38_RS32750	984201	circular	Rhodococcus oxybenzonivorans	Bacteria;Actinomycetota;Actinomycetes;Mycobacteriales;Nocardiaceae;Rhodococcus;Rhodococcus_oxybenzonivorans;
NZ_CP030052.1	ParA	Type I (HTH)	X265_RS36040	ParB	Type I (HTH)	X265_RS36035	981946	circular	Bradyrhizobium guangdongense	Bacteria;Pseudomonadota;Alphaproteobacteria;Hyphomicrobiales;Nitrobacteraceae;Bradyrhizobium;Bradyrhizobium_guangdongense;
NZ_CP030058.1	ParA	Type I (HTH)	XH86_RS36680	ParB	Type I (HTH)	XH86_RS36675	981946	circular	Bradyrhizobium guangdongense	Bacteria;Pseudomonadota;Alphaproteobacteria;Hyphomicrobiales;Nitrobacteraceae;Bradyrhizobium;Bradyrhizobium_guangdongense;
NZ_CP030049.1	ParA	Type I (HTH)	XH90_RS36465	ParB	Type I (HTH)	XH90_RS36470	979291	circular	Bradyrhizobium sp. CCBAU 53338	Bacteria;Pseudomonadota;Alphaproteobacteria;Hyphomicrobiales;Nitrobacteraceae;Bradyrhizobium;Bradyrhizobium_sp._CCBAU_53338;
NZ_CP030054.1	ParA	Type I (HTH)	XH91_RS35255	ParB	Type I (HTH)	XH91_RS35250	979291	circular	Bradyrhizobium guangzhouense	Bacteria;Pseudomonadota;Alphaproteobacteria;Hyphomicrobiales;Nitrobacteraceae;Bradyrhizobium;Bradyrhizobium_guangzhouense;
NZ_CP022220.1	ParA	Type I (HTH)	X268_RS36765	ParB	Type I (HTH)	X268_RS36760	979173	circular	Bradyrhizobium guangxiense	Bacteria;Pseudomonadota;Alphaproteobacteria;Hyphomicrobiales;Nitrobacteraceae;Bradyrhizobium;Bradyrhizobium_guangxiense;
NZ_CP016619.1	ParA	Type I (HTH)	BB934_RS39330	ParB	Type I (HTH)	BB934_RS39335	977332	circular	Microvirga ossetica	Bacteria;Pseudomonadota;Alphaproteobacteria;Hyphomicrobiales;Methylobacteriaceae;Microvirga;Microvirga_ossetica;
NZ_CP022565.1	ParA	Type I (HTH)	CHY08_RS25465	ParB	Type I (HTH)	CHY08_RS25460	976232	circular	Rhizobium leguminosarum	Bacteria;Pseudomonadota;Alphaproteobacteria;Hyphomicrobiales;Rhizobiaceae;Rhizobium;Rhizobium_leguminosarum;
NZ_CP017563.2	ParA	Type I (HTH)	BJG93_RS32915	ParB	Type I (HTH)	BJG93_RS32910	974091	circular	Paraburkholderia sprentiae WSM5005	Bacteria;Pseudomonadota;Betaproteobacteria;Burkholderiales;Burkholderiaceae;Paraburkholderia;Paraburkholderia_sprentiae;Paraburkholderia_sprentiae_WSM5005
NZ_CP031226.1	ParA	Type I (HTH)	PLA107_RS34240	ParB	Type I (HTH)	PLA107_RS34245	971889	circular	Pseudomonas amygdali pv. lachrymans str. M301315	Bacteria;Pseudomonadota;Gammaproteobacteria;Pseudomonadales;Pseudomonadaceae;Pseudomonas;Pseudomonas_amygdali;Pseudomonas_amygdali_pv._lachrymans_str._M301315
NZ_CP053440.1	ParA	Type I (HTH)	RLCC275e_RS23610	ParB	Type I (HTH)	RLCC275e_RS23615	971705	circular	Rhizobium brockwellii	Bacteria;Pseudomonadota;Alphaproteobacteria;Hyphomicrobiales;Rhizobiaceae;Rhizobium;Rhizobium_brockwellii;
NZ_CP030074.1	ParA	Type I (HTH)	DN051_RS41500	ParB	Type I (HTH)	DN051_RS47010	969901	circular	Streptomyces cadmiisoli	Bacteria;Actinomycetota;Actinomycetes;Kitasatosporales;Streptomycetaceae;Streptomyces;Streptomyces_cadmiisoli;
NC_014633.1	ParA	Type I (HTH)	ILYOP_RS10145	ParB	Type I (HTH)	ILYOP_RS10150	961624	circular	Ilyobacter polytropus DSM 2926	Bacteria;Fusobacteriota;Fusobacteriia;Fusobacteriales;Fusobacteriaceae;Ilyobacter;Ilyobacter_polytropus;Ilyobacter_polytropus_DSM_2926
NZ_CP017077.1	ParA	Type I (HTH)	BES08_RS25675	ParB	Type I (HTH)	BES08_RS25680	960805	circular	Novosphingobium resinovorum	Bacteria;Pseudomonadota;Alphaproteobacteria;Sphingomonadales;Sphingomonadaceae;Novosphingobium;Novosphingobium_resinovorum;
NZ_CP015322.1	ParA	Type I (HTH)	A6B35_RS33280	ParB	Type I (HTH)	A6B35_RS33285	948568	circular	Mesorhizobium amorphae CCNWGS0123	Bacteria;Pseudomonadota;Alphaproteobacteria;Hyphomicrobiales;Phyllobacteriaceae;Mesorhizobium;Mesorhizobium_amorphae;Mesorhizobium_amorphae_CCNWGS0123
NZ_CP088096.1	ParA	Type I (HTH)	RlegSU303_RS24555	ParB	Type I (HTH)	RlegSU303_RS24560	938151	circular	Rhizobium leguminosarum	Bacteria;Pseudomonadota;Alphaproteobacteria;Hyphomicrobiales;Rhizobiaceae;Rhizobium;Rhizobium_leguminosarum;
NZ_CP102605.1	ParA	Type I (HTH)	NR302_RS19685	ParB	Type I (HTH)	NR302_RS19690	926844	circular	Pantoea sp. SOD02	Bacteria;Pseudomonadota;Gammaproteobacteria;Enterobacterales;Erwiniaceae;Pantoea;Pantoea_sp._SOD02;
NZ_CP058639.1	ParA	Type I (HTH)	HYG77_RS33870	ParB	Type I (HTH)	HYG77_RS33865	926330	linear	Rhodococcus sp. ZPP	Bacteria;Actinomycetota;Actinomycetes;Mycobacteriales;Nocardiaceae;Rhodococcus;Rhodococcus_sp._ZPP;
NZ_CP029830.1	ParA	Type I (HTH)	DM194_RS15490	ParB	Type I (HTH)	DM194_RS15485	919301	circular	Azospirillum ramasamyi	Bacteria;Pseudomonadota;Alphaproteobacteria;Rhodospirillales;Azospirillaceae;Azospirillum;Azospirillum_ramasamyi;
NZ_CP099918.1	ParA	Type I (HTH)	NI389_RS19950	ParB	Type I (HTH)	NI389_RS19945	918912	not-set	Pseudoalteromonas xiamenensis	Bacteria;Pseudomonadota;Gammaproteobacteria;Alteromonadales;Pseudoalteromonadaceae;Pseudoalteromonas;Pseudoalteromonas_xiamenensis;
NC_011961.1	ParA	Type I (HTH)	TRD_RS12615	ParB	Type I (HTH)	TRD_RS12620	917738	circular	Thermomicrobium roseum DSM 5159	Bacteria;Thermomicrobiota;Thermomicrobia;Thermomicrobiales;Thermomicrobiaceae;Thermomicrobium;Thermomicrobium_roseum;Thermomicrobium_roseum_DSM_5159
NZ_CP123001.1	ParA	Type I (HTH)	QEO92_RS26850	ParB	Type I (HTH)	QEO92_RS26855	916660	circular	Neorhizobium petrolearium	Bacteria;Pseudomonadota;Alphaproteobacteria;Hyphomicrobiales;Rhizobiaceae;Neorhizobium;Neorhizobium_petrolearium;
NZ_CP084273.1	ParA	Type I (HTH)	LDZ21_RS20735	ParB	Type I (HTH)	LDZ21_RS20730	916501	circular	Caballeronia grimmiae	Bacteria;Pseudomonadota;Betaproteobacteria;Burkholderiales;Burkholderiaceae;Caballeronia;Caballeronia_grimmiae;
NZ_CP071131.1	ParA	Type I (HTH)	JYK05_RS21970	ParB	Type I (HTH)	JYK05_RS21975	913575	circular	Caballeronia sp. M1242	Bacteria;Pseudomonadota;Betaproteobacteria;Burkholderiales;Burkholderiaceae;Caballeronia;Caballeronia_sp._M1242;
CP050565.1	ParA	Type I (HTH)	HB774_31535	ParB	Type I (HTH)	HB774_31530	911143	circular	Rhizobium leguminosarum	Bacteria;Pseudomonadota;Alphaproteobacteria;Hyphomicrobiales;Rhizobiaceae;Rhizobium;Rhizobium_leguminosarum;
CP136011.1	ParA	Type I (HTH)	P5704_025705	ParB	Type I (HTH)	P5704_025710	909734	circular	Pseudomonas sp. FeN3W	Bacteria;Pseudomonadota;Gammaproteobacteria;Pseudomonadales;Pseudomonadaceae;Pseudomonas;Pseudomonas_sp._FeN3W;
NZ_CP081849.1	ParA	Type I (HTH)	KTC28_RS19535	ParB	Type I (HTH)	KTC28_RS19540	906785	circular	Polymorphobacter megasporae	Bacteria;Pseudomonadota;Alphaproteobacteria;Sphingomonadales;Sphingosinicellaceae;Polymorphobacter;Polymorphobacter_megasporae;
NZ_CP013139.1	ParA	Type I (HTH)	D172_RS20215	ParB	Type I (HTH)	D172_RS20220	906103	circular	Pseudoalteromonas sp. Bsw20308	Bacteria;Pseudomonadota;Gammaproteobacteria;Alteromonadales;Pseudoalteromonadaceae;Pseudoalteromonas;Pseudoalteromonas_sp._Bsw20308;
NZ_CP032678.1	ParA	Type I (HTH)	DV532_RS25185	ParB	Type I (HTH)	DV532_RS25190	904163	circular	Pseudomonas sp. Leaf58	Bacteria;Pseudomonadota;Gammaproteobacteria;Pseudomonadales;Pseudomonadaceae;Pseudomonas;Pseudomonas_sp._Leaf58;
NZ_CP119567.1	ParA	Type I (HTH)	PYR65_RS21305	ParB	Type I (HTH)	PYR65_RS21310	900497	circular	Pararhizobium sp. T808	Bacteria;Pseudomonadota;Alphaproteobacteria;Hyphomicrobiales;Rhizobiaceae;Pararhizobium;Pararhizobium_sp._T808;
NZ_CP077771.1	ParA	Type I (HTH)	KQP93_RS19700	ParB	Type I (HTH)	KQP93_RS19695	899440	circular	Pseudoalteromonas shioyasakiensis	Bacteria;Pseudomonadota;Gammaproteobacteria;Alteromonadales;Pseudoalteromonadaceae;Pseudoalteromonas;Pseudoalteromonas_shioyasakiensis;
NZ_CP062975.1	TubZ	Type III	IMZ31_RS20205	TubR	Type III	IMZ31_RS20200	897839	circular	Pontibacillus sp. ALD_SL1	Bacteria;Bacillota;Bacilli;Bacillales;Bacillaceae;Pontibacillus;Pontibacillus_sp._ALD_SL1;
NZ_CP084753.1	ParA	Type I (HTH)	LHK14_RS20765	ParB	Type I (HTH)	LHK14_RS20760	895176	circular	Kinneretia sp. XES5	Bacteria;Pseudomonadota;Betaproteobacteria;Burkholderiales;Comamonadaceae;Kinneretia;Kinneretia_sp._XES5;
NZ_CP021819.1	ParA	Type I (HTH)	CDO25_RS19090	ParB	Type I (HTH)	CDO25_RS19095	892745	circular	Sinorhizobium meliloti	Bacteria;Pseudomonadota;Alphaproteobacteria;Hyphomicrobiales;Rhizobiaceae;Sinorhizobium;Sinorhizobium_meliloti;
NZ_CP016453.1	ParA	Type I (HTH)	BSY17_RS01755	ParB	Type I (HTH)	BSY17_RS01750	892708	circular	Sphingobium sp. RAC03	Bacteria;Pseudomonadota;Alphaproteobacteria;Sphingomonadales;Sphingomonadaceae;Sphingobium;Sphingobium_sp._RAC03;
NZ_CP093338.1	ParA	Type I (HTH)	MNR02_RS20785	ParB	Type I (HTH)	MNR02_RS20780	892686	circular	Shinella sp. H4-D48	Bacteria;Pseudomonadota;Alphaproteobacteria;Hyphomicrobiales;Rhizobiaceae;Shinella;Shinella_sp._H4-D48;
NZ_CP009112.1	ParA	Type I (HTH)	R1CP_RS36215	ParB	Type I (HTH)	R1CP_RS36210	885383	linear	Rhodococcus opacus	Bacteria;Actinomycetota;Actinomycetes;Mycobacteriales;Nocardiaceae;Rhodococcus;Rhodococcus_opacus;
NZ_CP106948.1	TubZ	Type III	OAT02_RS32465	TubR	Type III	OAT02_RS32460	884567	linear	Bacillus thuringiensis	Bacteria;Bacillota;Bacilli;Bacillales;Bacillaceae;Bacillus;Bacillus_thuringiensis;
NZ_CP029356.1	ParA	Type I (HTH)	DEW08_RS22715	ParB	Type I (HTH)	DEW08_RS22710	882608	linear	Azospirillum thermophilum	Bacteria;Pseudomonadota;Alphaproteobacteria;Rhodospirillales;Azospirillaceae;Azospirillum;Azospirillum_thermophilum;
NZ_CP033246.1	ParA	Type I (HTH)	EBL75_RS00020	ParB	Type I (HTH)	EBL75_RS00015	882416	circular	Clostridium butyricum	Bacteria;Bacillota;Clostridia;Eubacteriales;Clostridiaceae;Clostridium;Clostridium_butyricum;
NZ_CP091309.1	ParA	Type I (HTH)	L2Y90_RS33330	ParB	Type I (HTH)	L2Y90_RS33325	880277	circular	Burkholderia pyrrocinia	Bacteria;Pseudomonadota;Betaproteobacteria;Burkholderiales;Burkholderiaceae;Burkholderia;Burkholderia_pyrrocinia;
NZ_CP012182.1	ParA	Type I (HTH)	AD006_RS28620	ParB	Type I (HTH)	AD006_RS28625	874997	linear	Pseudonocardia sp. EC080610-09	Bacteria;Actinomycetota;Actinomycetes;Pseudonocardiales;Pseudonocardiaceae;Pseudonocardia;Pseudonocardia_sp._EC080610-09;
NC_008378.1	ParA	Type I (HTH)	RL_RS32950	ParB	Type I (HTH)	RL_RS32955	870021	circular	Rhizobium johnstonii 3841	Bacteria;Pseudomonadota;Alphaproteobacteria;Hyphomicrobiales;Rhizobiaceae;Rhizobium;Rhizobium_johnstonii;Rhizobium_johnstonii_3841
NZ_CP058973.1	ParA	Type I (HTH)	GZH31_RS16685	ParB	Type I (HTH)	GZH31_RS16680	865783	circular	Pseudoalteromonas sp. JSTW	Bacteria;Pseudomonadota;Gammaproteobacteria;Alteromonadales;Pseudoalteromonadaceae;Pseudoalteromonas;Pseudoalteromonas_sp._JSTW;
NZ_CP059451.1	ParA	Type I (HTH)	H1Q64_RS25605	ParB	Type I (HTH)	H1Q64_RS25610	863243	circular	Azospirillum brasilense	Bacteria;Pseudomonadota;Alphaproteobacteria;Rhodospirillales;Azospirillaceae;Azospirillum;Azospirillum_brasilense;
NZ_AP023416.1	ParA	Type I (HTH)	KI236_RS08780	ParB	Type I (HTH)	KI236_RS08775	860917	linear	Vescimonas fastidiosa	Bacteria;Bacillota;Clostridia;Eubacteriales;Oscillospiraceae;Vescimonas;Vescimonas_fastidiosa;
NZ_CP023549.1	ParA	Type I (HTH)	CK951_RS18270	ParB	Type I (HTH)	CK951_RS18275	860520	circular	Rhodobacter sp. CZR27	Bacteria;Pseudomonadota;Alphaproteobacteria;Rhodobacterales;Paracoccaceae;Rhodobacter;Rhodobacter_sp._CZR27;
CP076682.1	ParA	Type I (HTH)	KQ246_18950	ParB	Type I (HTH)	KQ246_18955	859666	circular	Pseudoalteromonas shioyasakiensis	Bacteria;Pseudomonadota;Gammaproteobacteria;Alteromonadales;Pseudoalteromonadaceae;Pseudoalteromonas;Pseudoalteromonas_shioyasakiensis;
NZ_CP029209.1	ParA	Type I (HTH)	DEJ54_RS19260	ParB	Type I (HTH)	DEJ54_RS19265	857937	circular	Nitratireductor sp. OM-1	Bacteria;Pseudomonadota;Alphaproteobacteria;Hyphomicrobiales;Phyllobacteriaceae;Nitratireductor;Nitratireductor_sp._OM-1;
NZ_AP023183.1	ParA	Type I (HTH)	H1204_RS50725	ParB	Type I (HTH)	H1204_RS50730	852821	circular	Paraburkholderia sp. PGU19	Bacteria;Pseudomonadota;Betaproteobacteria;Burkholderiales;Burkholderiaceae;Paraburkholderia;Paraburkholderia_sp._PGU19;
NZ_CP012185.1	ParA	Type I (HTH)	AD017_RS28990	ParB	Type I (HTH)	AD017_RS28995	850061	circular	Pseudonocardia sp. EC080619-01	Bacteria;Actinomycetota;Actinomycetes;Pseudonocardiales;Pseudonocardiaceae;Pseudonocardia;Pseudonocardia_sp._EC080619-01;
NZ_CP032828.1	ParA	Type I (HTH)	D3Y57_RS03315	ParB	Type I (HTH)	D3Y57_RS03310	849778	circular	Sphingomonas paeninsulae	Bacteria;Pseudomonadota;Alphaproteobacteria;Sphingomonadales;Sphingomonadaceae;Sphingomonas;Sphingomonas_paeninsulae;
NZ_CP012399.1	ParA	Type I (HTH)	AL346_RS21380	ParB	Type I (HTH)	AL346_RS21385	849688	circular	Chelatococcus sp. CO-6	Bacteria;Pseudomonadota;Alphaproteobacteria;Hyphomicrobiales;Chelatococcaceae;Chelatococcus;Chelatococcus_sp._CO-6;
NZ_CP032091.1	ParA	Type I (HTH)	D0907_RS18150	ParB	Type I (HTH)	D0907_RS18155	842855	circular	Pseudoalteromonas donghaensis	Bacteria;Pseudomonadota;Gammaproteobacteria;Alteromonadales;Pseudoalteromonadaceae;Pseudoalteromonas;Pseudoalteromonas_donghaensis;
NZ_CP080242.1	ParA	Type I (HTH)	KZX46_RS03755	ParB	Type I (HTH)	KZX46_RS03760	841599	circular	Polymorphobacter sp. PAMC 29334	Bacteria;Pseudomonadota;Alphaproteobacteria;Sphingomonadales;Sphingosinicellaceae;Polymorphobacter;Polymorphobacter_sp._PAMC_29334;
NZ_CP016083.1	ParA	Type I (HTH)	A8713_RS00855	ParB	Type I (HTH)	A8713_RS00850	840523	linear	Streptomyces sp. SAT1	Bacteria;Actinomycetota;Actinomycetes;Kitasatosporales;Streptomycetaceae;Streptomyces;Streptomyces_sp._SAT1;
NZ_LR594660.1	ParA	Type I (HTH)	G3W89_RS28180	ParB	Type I (HTH)	G3W89_RS28175	839194	linear	Variovorax sp. PBL-H6	Bacteria;Pseudomonadota;Betaproteobacteria;Burkholderiales;Comamonadaceae;Variovorax;Variovorax_sp._PBL-H6;
CP050553.1	ParA	Type I (HTH)	HB771_02380	ParB	Type I (HTH)	HB771_02375	834626	circular	Rhizobium leguminosarum	Bacteria;Pseudomonadota;Alphaproteobacteria;Hyphomicrobiales;Rhizobiaceae;Rhizobium;Rhizobium_leguminosarum;
NZ_CP117256.1	ParA	Type I (HTH)	PR017_RS17760	ParB	Type I (HTH)	PR017_RS17765	834411	circular	Rhizobium tumorigenes	Bacteria;Pseudomonadota;Alphaproteobacteria;Hyphomicrobiales;Rhizobiaceae;Rhizobium;Rhizobium_tumorigenes;
NZ_CP070354.1	ParA	Type I (HTH)	JVX98_RS31565	ParB	Type I (HTH)	JVX98_RS31570	833710	circular	Ensifer sp. PDNC004	Bacteria;Pseudomonadota;Alphaproteobacteria;Hyphomicrobiales;Rhizobiaceae;Ensifer;Ensifer_sp._PDNC004;
NC_012848.1	ParA	Type I (HTH)	RLEG_RS25730	ParB	Type I (HTH)	RLEG_RS25735	828924	circular	Rhizobium leguminosarum bv. trifolii WSM1325	Bacteria;Pseudomonadota;Alphaproteobacteria;Hyphomicrobiales;Rhizobiaceae;Rhizobium;Rhizobium_leguminosarum;Rhizobium_leguminosarum_bv._trifolii_WSM1325
CP091443.1	ParA	Type I (HTH)	L3Q70_17335	ParB	Type I (HTH)	L3Q70_17330	826286	circular	Pseudoalteromonas sp. CF6-2	Bacteria;Pseudomonadota;Gammaproteobacteria;Alteromonadales;Pseudoalteromonadaceae;Pseudoalteromonas;Pseudoalteromonas_sp._CF6-2;
NZ_CP090103.1	ParA	Type I (HTH)	LZK79_RS33930	ParB	Type I (HTH)	LZK79_RS33935	825442	circular	Rhizobium leguminosarum	Bacteria;Pseudomonadota;Alphaproteobacteria;Hyphomicrobiales;Rhizobiaceae;Rhizobium;Rhizobium_leguminosarum;
NC_014718.1	ParA	Type I (HTH)	RBRH_RS15050	ParB	Type I (HTH)	RBRH_RS15045	822304	circular	Mycetohabitans rhizoxinica HKI 454	Bacteria;Pseudomonadota;Betaproteobacteria;Burkholderiales;Burkholderiaceae;Mycetohabitans;Mycetohabitans_rhizoxinica;Mycetohabitans_rhizoxinica_HKI_454
NC_008043.1	ParA	Type I (HTH)	TM1040_RS02450	ParB	Type I (HTH)	TM1040_RS02445	821788	circular	Ruegeria sp. TM1040	Bacteria;Pseudomonadota;Alphaproteobacteria;Rhodobacterales;Roseobacteraceae;Ruegeria;Ruegeria_sp._TM1040;
NZ_CP013238.1	ParA	Type I (HTH)	NPD4_RS02215	ParB	Type I (HTH)	NPD4_RS02220	820516	circular	Clostridium butyricum	Bacteria;Bacillota;Clostridia;Eubacteriales;Clostridiaceae;Clostridium;Clostridium_butyricum;
NZ_CP084267.1	ParA	Type I (HTH)	LDZ27_RS21500	ParB	Type I (HTH)	LDZ27_RS21495	819395	circular	Caballeronia sp. Lep1P3	Bacteria;Pseudomonadota;Betaproteobacteria;Burkholderiales;Burkholderiaceae;Caballeronia;Caballeronia_sp._Lep1P3;
NZ_CP128493.1	ParA	Type I (HTH)	QUC32_RS29985	ParB	Type I (HTH)	QUC32_RS29990	819262	circular	Novosphingobium resinovorum	Bacteria;Pseudomonadota;Alphaproteobacteria;Sphingomonadales;Sphingomonadaceae;Novosphingobium;Novosphingobium_resinovorum;
CP066273.1	ParA	Type I (HTH)	I6I05_00900	ParB	Type I (HTH)	I6I05_00905	815865	circular	Agrobacterium tumefaciens	Bacteria;Pseudomonadota;Alphaproteobacteria;Hyphomicrobiales;Rhizobiaceae;Agrobacterium;Agrobacterium_tumefaciens;
CP032919.1	ParA	Type I (HTH)	At15955_45200	ParB	Type I (HTH)	At15955_45210	814493	circular	Agrobacterium tumefaciens	Bacteria;Pseudomonadota;Alphaproteobacteria;Hyphomicrobiales;Rhizobiaceae;Agrobacterium;Agrobacterium_tumefaciens;
NZ_CP007453.1	ParA	Type I (HTH)	EAL2_RS10990	ParB	Type I (HTH)	EAL2_RS10995	808774	circular	Peptoclostridium acidaminophilum DSM 3953	Bacteria;Bacillota;Clostridia;Eubacteriales;Peptostreptococcaceae;Peptoclostridium;Peptoclostridium_acidaminophilum;Peptoclostridium_acidaminophilum_DSM_3953
NZ_CP133570.1	ParA	Type I (HTH)	RB214_RS18935	ParB	Type I (HTH)	RB214_RS18930	805506	circular	Pseudoalteromonas sp. HL-AS1	Bacteria;Pseudomonadota;Gammaproteobacteria;Alteromonadales;Pseudoalteromonadaceae;Pseudoalteromonas;Pseudoalteromonas_sp._HL-AS1;
CP053206.2	ParA	Type I (HTH)	RLTA1_24850	ParB	Type I (HTH)	RLTA1_24855	805040	circular	Rhizobium leguminosarum bv. trifolii TA1	Bacteria;Pseudomonadota;Alphaproteobacteria;Hyphomicrobiales;Rhizobiaceae;Rhizobium;Rhizobium_leguminosarum;Rhizobium_leguminosarum_bv._trifolii_TA1
NZ_LR594672.1	ParA	Type I (HTH)	WDLP6_RS31835	ParB	Type I (HTH)	WDLP6_RS31840	801539	linear	Variovorax sp. PBL-E5	Bacteria;Pseudomonadota;Betaproteobacteria;Burkholderiales;Comamonadaceae;Variovorax;Variovorax_sp._PBL-E5;
NZ_LR594667.1	ParA	Type I (HTH)	E5P2_RS32140	ParB	Type I (HTH)	E5P2_RS32145	801406	linear	Variovorax sp. SRS16	Bacteria;Pseudomonadota;Betaproteobacteria;Burkholderiales;Comamonadaceae;Variovorax;Variovorax_sp._SRS16;
NZ_CP045419.1	ParA	Type I (HTH)	FIU82_RS17300	ParB	Type I (HTH)	FIU82_RS17305	801066	circular	Pseudoalteromonas sp. THAF3	Bacteria;Pseudomonadota;Gammaproteobacteria;Alteromonadales;Pseudoalteromonadaceae;Pseudoalteromonas;Pseudoalteromonas_sp._THAF3;
NZ_CP049319.1	ParA	Type I (HTH)	SBC2_RS37990	ParB	Type I (HTH)	SBC2_RS37995	794780	circular	Caballeronia sp. SBC2	Bacteria;Pseudomonadota;Betaproteobacteria;Burkholderiales;Burkholderiaceae;Caballeronia;Caballeronia_sp._SBC2;
NZ_CP132345.1	ParA	Type I (HTH)	Q9978_RS17790	ParB	Type I (HTH)	Q9978_RS17795	794389	circular	Clostridium butyricum	Bacteria;Bacillota;Clostridia;Eubacteriales;Clostridiaceae;Clostridium;Clostridium_butyricum;
NC_014838.1	ParA	Type I (HTH)	PAT9B_RS20385	ParB	Type I (HTH)	PAT9B_RS20380	793953	circular	Pantoea sp. At-9b	Bacteria;Pseudomonadota;Gammaproteobacteria;Enterobacterales;Erwiniaceae;Pantoea;Pantoea_sp._At-9b;
NZ_CP014308.1	ParA	Type I (HTH)	AXG89_RS26115	ParB	Type I (HTH)	AXG89_RS26120	793818	circular	Burkholderia sp. PAMC 26561	Bacteria;Pseudomonadota;Betaproteobacteria;Burkholderiales;Burkholderiaceae;Burkholderia;Burkholderia_sp._PAMC_26561;
NZ_CP044127.1	ParA	Type I (HTH)	F2982_RS27675	ParB	Type I (HTH)	F2982_RS27680	790983	circular	Rhizobium sp. BG4	Bacteria;Pseudomonadota;Alphaproteobacteria;Hyphomicrobiales;Rhizobiaceae;Rhizobium;Rhizobium_sp._BG4;
NZ_CP093381.1	ParA	Type I (HTH)	MOO23_RS38045	ParB	Type I (HTH)	MOO23_RS38040	788074	linear	Rhodococcus opacus	Bacteria;Actinomycetota;Actinomycetes;Mycobacteriales;Nocardiaceae;Rhodococcus;Rhodococcus_opacus;
NC_018696.1	ParA	Type I (HTH)	BUPH_RS32340	ParB	Type I (HTH)	BUPH_RS32345	785419	circular	Paraburkholderia phenoliruptrix BR3459a	Bacteria;Pseudomonadota;Betaproteobacteria;Burkholderiales;Burkholderiaceae;Paraburkholderia;Paraburkholderia_phenoliruptrix;Paraburkholderia_phenoliruptrix_BR3459a
NZ_CP106952.1	ParA	Type I (HTH)	N7L95_RS25660	ParB	Type I (HTH)	N7L95_RS25655	784157	linear	Eleftheria terrae	Bacteria;Pseudomonadota;Betaproteobacteria;Burkholderiales;;Eleftheria;Eleftheria_terrae;
NZ_CP117200.1	ParA	Type I (HTH)	PO881_RS21460	ParB	Type I (HTH)	PO881_RS21465	779368	circular	Pantoea sp. SS70	Bacteria;Pseudomonadota;Gammaproteobacteria;Enterobacterales;Erwiniaceae;Pantoea;Pantoea_sp._SS70;
CP104128.1	ParA	Type I (HTH)	N0Q90_22235	ParB	Type I (HTH)	N0Q90_22230	772647	circular	Sinorhizobium sp. M103	Bacteria;Pseudomonadota;Alphaproteobacteria;Hyphomicrobiales;Rhizobiaceae;Sinorhizobium;Sinorhizobium_sp._M103;
CP104137.1	ParA	Type I (HTH)	N0R80_30780	ParB	Type I (HTH)	N0R80_30785	772646	circular	Sinorhizobium sp. C101	Bacteria;Pseudomonadota;Alphaproteobacteria;Hyphomicrobiales;Rhizobiaceae;Sinorhizobium;Sinorhizobium_sp._C101;
CP104132.1	ParA	Type I (HTH)	N0Q91_21110	ParB	Type I (HTH)	N0Q91_21105	772620	circular	Sinorhizobium sp. K101	Bacteria;Pseudomonadota;Alphaproteobacteria;Hyphomicrobiales;Rhizobiaceae;Sinorhizobium;Sinorhizobium_sp._K101;
NZ_CP121109.1	ParA	Type I (HTH)	P6287_RS19740	ParB	Type I (HTH)	P6287_RS19745	771939	circular	Pantoea sp. X85	Bacteria;Pseudomonadota;Gammaproteobacteria;Enterobacterales;Erwiniaceae;Pantoea;Pantoea_sp._X85;
NZ_CP030763.1	ParA	Type I (HTH)	DLJ82_RS33615	ParB	Type I (HTH)	DLJ82_RS33620	771583	circular	Rhizobium leguminosarum	Bacteria;Pseudomonadota;Alphaproteobacteria;Hyphomicrobiales;Rhizobiaceae;Rhizobium;Rhizobium_leguminosarum;
NZ_AP019717.1	ParA	Type I (HTH)	FNP73_RS19395	ParB	Type I (HTH)	FNP73_RS19390	770199	circular	Clostridium butyricum	Bacteria;Bacillota;Clostridia;Eubacteriales;Clostridiaceae;Clostridium;Clostridium_butyricum;
CP050081.1	ParA	Type I (HTH)	HA464_25415	ParB	Type I (HTH)	HA464_25420	769502	circular	Rhizobium leguminosarum	Bacteria;Pseudomonadota;Alphaproteobacteria;Hyphomicrobiales;Rhizobiaceae;Rhizobium;Rhizobium_leguminosarum;
NZ_CP128833.1	ParA	Type I (HTH)	QVH08_RS17885	ParB	Type I (HTH)	QVH08_RS17880	769297	circular	Clostridium butyricum	Bacteria;Bacillota;Clostridia;Eubacteriales;Clostridiaceae;Clostridium;Clostridium_butyricum;
NZ_CP039706.1	ParA	Type I (HTH)	FBD76_RS18955	ParB	Type I (HTH)	FBD76_RS18950	769292	circular	Clostridium butyricum	Bacteria;Bacillota;Clostridia;Eubacteriales;Clostridiaceae;Clostridium;Clostridium_butyricum;
NZ_CP098804.1	ParA	Type I (HTH)	NE851_RS31855	ParB	Type I (HTH)	NE851_RS31860	767332	circular	Rhizobium anhuiense	Bacteria;Pseudomonadota;Alphaproteobacteria;Hyphomicrobiales;Rhizobiaceae;Rhizobium;Rhizobium_anhuiense;
CP030828.1	ParA	Type I (HTH)	NCHU2750_41150	ParB	Type I (HTH)	NCHU2750_41160	764863	circular	Neorhizobium sp. NCHU2750	Bacteria;Pseudomonadota;Alphaproteobacteria;Hyphomicrobiales;Rhizobiaceae;Neorhizobium;Neorhizobium_sp._NCHU2750;
NZ_CP019603.1	ParA	Type I (HTH)	A9D14_RS16470	ParB	Type I (HTH)	A9D14_RS16475	761621	circular	Croceicoccus marinus	Bacteria;Pseudomonadota;Alphaproteobacteria;Sphingomonadales;Erythrobacteraceae;Croceicoccus;Croceicoccus_marinus;
NZ_CP049906.1	ParA	Type I (HTH)	G7048_RS25945	ParB	Type I (HTH)	G7048_RS25950	761384	circular	Diaphorobacter sp. HDW4B	Bacteria;Pseudomonadota;Betaproteobacteria;Burkholderiales;Comamonadaceae;Diaphorobacter;Diaphorobacter_sp._HDW4B;
NZ_CP011350.1	TubZ	Type III	XI92_RS31365	TubR	Type III	XI92_RS31370	761374	circular	Bacillus thuringiensis	Bacteria;Bacillota;Bacilli;Bacillales;Bacillaceae;Bacillus;Bacillus_thuringiensis;
NZ_CP114585.1	ParA	Type I (HTH)	N7E60_RS14445	ParB	Type I (HTH)	N7E60_RS14450	760770	circular	Salinivibrio proteolyticus	Bacteria;Pseudomonadota;Gammaproteobacteria;Vibrionales;Vibrionaceae;Salinivibrio;Salinivibrio_proteolyticus;
NZ_CP071679.1	ParA	Type I (HTH)	J3P73_RS24545	ParB	Type I (HTH)	J3P73_RS24550	760106	circular	Rhizobium ruizarguesonis	Bacteria;Pseudomonadota;Alphaproteobacteria;Hyphomicrobiales;Rhizobiaceae;Rhizobium;Rhizobium_ruizarguesonis;
NZ_CP039697.1	ParA	Type I (HTH)	FA702_RS20425	ParB	Type I (HTH)	FA702_RS20420	757197	circular	Novosphingobium sp. EMRT-2	Bacteria;Pseudomonadota;Alphaproteobacteria;Sphingomonadales;Sphingomonadaceae;Novosphingobium;Novosphingobium_sp._EMRT-2;
NZ_CP009292.1	ParA	Type I (HTH)	JI59_RS18775	ParB	Type I (HTH)	JI59_RS18780	756828	circular	Novosphingobium pentaromativorans US6-1	Bacteria;Pseudomonadota;Alphaproteobacteria;Sphingomonadales;Sphingomonadaceae;Novosphingobium;Novosphingobium_pentaromativorans;Novosphingobium_pentaromativorans_US6-1
NZ_CP032686.1	ParA	Type I (HTH)	CCGE531_RS29770	ParB	Type I (HTH)	CCGE531_RS29775	756635	circular	Rhizobium sp. CCGE531	Bacteria;Pseudomonadota;Alphaproteobacteria;Hyphomicrobiales;Rhizobiaceae;Rhizobium;Rhizobium_sp._CCGE531;
NZ_CP117262.1	ParA	Type I (HTH)	PR016_RS18640	ParB	Type I (HTH)	PR016_RS18645	756443	circular	Rhizobium tumorigenes	Bacteria;Pseudomonadota;Alphaproteobacteria;Hyphomicrobiales;Rhizobiaceae;Rhizobium;Rhizobium_tumorigenes;
NZ_CP080523.1	ParA	Type I (HTH)	LHFGNBLO_RS01965	ParB	Type I (HTH)	LHFGNBLO_RS01960	750264	circular	Mesorhizobium sp. AR10	Bacteria;Pseudomonadota;Alphaproteobacteria;Hyphomicrobiales;Phyllobacteriaceae;Mesorhizobium;Mesorhizobium_sp._AR10;
NZ_CP063398.1	ParA	Type I (HTH)	IM739_RS20515	ParB	Type I (HTH)	IM739_RS20510	750237	circular	Rhizobium sp. SL42	Bacteria;Pseudomonadota;Alphaproteobacteria;Hyphomicrobiales;Rhizobiaceae;Rhizobium;Rhizobium_sp._SL42;
NC_016586.1	ParA	Type I (HTH)	AZOLI_RS21560	ParB	Type I (HTH)	AZOLI_RS21555	750123	circular	Azospirillum lipoferum 4B	Bacteria;Pseudomonadota;Alphaproteobacteria;Rhodospirillales;Azospirillaceae;Azospirillum;Azospirillum_lipoferum;Azospirillum_lipoferum_4B
NZ_CP084262.1	ParA	Type I (HTH)	LDZ26_RS21720	ParB	Type I (HTH)	LDZ26_RS21715	749981	circular	Caballeronia sp. SL2Y3	Bacteria;Pseudomonadota;Betaproteobacteria;Burkholderiales;Burkholderiaceae;Caballeronia;Caballeronia_sp._SL2Y3;
NZ_CP032691.1	ParA	Type I (HTH)	CCGE532_RS29260	ParB	Type I (HTH)	CCGE532_RS29265	747941	circular	Rhizobium sp. CCGE532	Bacteria;Pseudomonadota;Alphaproteobacteria;Hyphomicrobiales;Rhizobiaceae;Rhizobium;Rhizobium_sp._CCGE532;
NZ_CP053375.1	ParA	Type I (HTH)	HNS01_RS18270	ParB	Type I (HTH)	HNS01_RS18275	747151	circular	Clostridium butyricum	Bacteria;Bacillota;Clostridia;Eubacteriales;Clostridiaceae;Clostridium;Clostridium_butyricum;
NZ_CP040096.1	ParA	Type I (HTH)	FCN45_RS21130	ParB	Type I (HTH)	FCN45_RS21125	744154	circular	Pantoea sp. SO10	Bacteria;Pseudomonadota;Gammaproteobacteria;Enterobacterales;Erwiniaceae;Pantoea;Pantoea_sp._SO10;
NZ_CP023072.1	ParA	Type I (HTH)	SF83666_RS30440	ParB	Type I (HTH)	SF83666_RS30445	742947	circular	Sinorhizobium fredii CCBAU 83666	Bacteria;Pseudomonadota;Alphaproteobacteria;Hyphomicrobiales;Rhizobiaceae;Sinorhizobium;Sinorhizobium_fredii;Sinorhizobium_fredii_CCBAU_83666
NZ_CP023065.1	ParA	Type I (HTH)	SS05631_RS26475	ParB	Type I (HTH)	SS05631_RS26480	742373	circular	Sinorhizobium sp. CCBAU 05631	Bacteria;Pseudomonadota;Alphaproteobacteria;Hyphomicrobiales;Rhizobiaceae;Sinorhizobium;Sinorhizobium_sp._CCBAU_05631;
NZ_CP106661.1	ParA	Type I (HTH)	N7977_RS18955	ParB	Type I (HTH)	N7977_RS18960	742161	circular	Pantoea dispersa	Bacteria;Pseudomonadota;Gammaproteobacteria;Enterobacterales;Erwiniaceae;Pantoea;Pantoea_dispersa;
NZ_LN832562.1	ParA	Type I (HTH)	JCM7685_RS16205	ParB	Type I (HTH)	JCM7685_RS16200	740381	circular	Paracoccus aminovorans	Bacteria;Pseudomonadota;Alphaproteobacteria;Rhodobacterales;Paracoccaceae;Paracoccus;Paracoccus_aminovorans;
NC_020548.1	ParA	Type I (HTH)	AZKH_RS24935	ParB	Type I (HTH)	AZKH_RS26510	737589	linear	Azoarcus sp. KH32C	Bacteria;Pseudomonadota;Betaproteobacteria;Rhodocyclales;Zoogloeaceae;Azoarcus;Azoarcus_sp._KH32C;
NZ_CP049159.1	ParA	Type I (HTH)	SBC1_RS37215	ParB	Type I (HTH)	SBC1_RS37220	734052	circular	Caballeronia sp. SBC1	Bacteria;Pseudomonadota;Betaproteobacteria;Burkholderiales;Burkholderiaceae;Caballeronia;Caballeronia_sp._SBC1;
NZ_CP069357.1	ParA	Type I (HTH)	JO965_RS39725	ParB	Type I (HTH)	JO965_RS39730	730915	circular	Microvirga sp. VF16	Bacteria;Pseudomonadota;Alphaproteobacteria;Hyphomicrobiales;Methylobacteriaceae;Microvirga;Microvirga_sp._VF16;
CP041205.1	ParA	Type I (HTH)	NIBR502774_13945	ParB	Type I (HTH)	NIBR502774_13950	730230	circular	Rhizobium sp. NIBRBAC000502774	Bacteria;Pseudomonadota;Alphaproteobacteria;Hyphomicrobiales;Rhizobiaceae;Rhizobium;Rhizobium_sp._NIBRBAC000502774;
NZ_CP065240.1	ParA	Type I (HTH)	I3J16_RS30365	ParB	Type I (HTH)	I3J16_RS30360	727976	linear	Streptomyces clavuligerus	Bacteria;Actinomycetota;Actinomycetes;Kitasatosporales;Streptomycetaceae;Streptomyces;Streptomyces_clavuligerus;
NZ_CP065259.1	ParA	Type I (HTH)	I3J08_RS30255	ParB	Type I (HTH)	I3J08_RS30250	727711	linear	Streptomyces clavuligerus	Bacteria;Actinomycetota;Actinomycetes;Kitasatosporales;Streptomycetaceae;Streptomyces;Streptomyces_clavuligerus;
NZ_CP048281.1	ParA	Type I (HTH)	GYN07_RS25100	ParB	Type I (HTH)	GYN07_RS25105	727585	circular	Rhizobium leguminosarum bv. viciae 248	Bacteria;Pseudomonadota;Alphaproteobacteria;Hyphomicrobiales;Rhizobiaceae;Rhizobium;Rhizobium_leguminosarum;Rhizobium_leguminosarum_bv._viciae_248
NC_013856.1	ParA	Type I (HTH)	AZL_RS21470	ParB	Type I (HTH)	AZL_RS21465	723779	circular	Azospirillum sp. B510	Bacteria;Pseudomonadota;Alphaproteobacteria;Rhodospirillales;Azospirillaceae;Azospirillum;Azospirillum_sp._B510;
NZ_CP083975.1	ParA	Type I (HTH)	KUM34_RS26815	ParB	Type I (HTH)	KUM34_RS26820	721409	linear	Rhodococcus rhodochrous	Bacteria;Actinomycetota;Actinomycetes;Mycobacteriales;Nocardiaceae;Rhodococcus;Rhodococcus_rhodochrous;
NZ_CP030354.1	ParA	Type I (HTH)	TQ38_RS26595	ParB	Type I (HTH)	TQ38_RS26590	720525	circular	Novosphingobium sp. P6W	Bacteria;Pseudomonadota;Alphaproteobacteria;Sphingomonadales;Sphingomonadaceae;Novosphingobium;Novosphingobium_sp._P6W;
NZ_CP065254.1	ParA	Type I (HTH)	I3J06_RS30070	ParB	Type I (HTH)	I3J06_RS30075	719983	linear	Streptomyces clavuligerus	Bacteria;Actinomycetota;Actinomycetes;Kitasatosporales;Streptomycetaceae;Streptomyces;Streptomyces_clavuligerus;
NZ_CP065242.1	ParA	Type I (HTH)	I3J18_RS29070	ParB	Type I (HTH)	I3J18_RS29065	718714	linear	Streptomyces clavuligerus	Bacteria;Actinomycetota;Actinomycetes;Kitasatosporales;Streptomycetaceae;Streptomyces;Streptomyces_clavuligerus;
NZ_CP065262.1	ParA	Type I (HTH)	I3J17_RS28825	ParB	Type I (HTH)	I3J17_RS28830	717932	linear	Streptomyces clavuligerus	Bacteria;Actinomycetota;Actinomycetes;Kitasatosporales;Streptomycetaceae;Streptomyces;Streptomyces_clavuligerus;
CP065237.1	ParA	Type I (HTH)	I3J15_29970	ParB	Type I (HTH)	I3J15_29975	717376	linear	Streptomyces clavuligerus	Bacteria;Actinomycetota;Actinomycetes;Kitasatosporales;Streptomycetaceae;Streptomyces;Streptomyces_clavuligerus;
NZ_CP065247.1	ParA	Type I (HTH)	I3J04_RS30125	ParB	Type I (HTH)	I3J04_RS30130	716893	linear	Streptomyces clavuligerus	Bacteria;Actinomycetota;Actinomycetes;Kitasatosporales;Streptomycetaceae;Streptomyces;Streptomyces_clavuligerus;
NZ_CP050953.1	ParA	Type I (HTH)	HFP48_RS29810	ParB	Type I (HTH)	HFP48_RS29805	716018	not-set	Rhodococcus sp. DMU1	Bacteria;Actinomycetota;Actinomycetes;Mycobacteriales;Nocardiaceae;Rhodococcus;Rhodococcus_sp._DMU1;
NZ_AP026561.1	ParA	Type I (HTH)	DAETH_RS17480	ParB	Type I (HTH)	DAETH_RS17485	715848	circular	Deinococcus aetherius	Bacteria;Deinococcota;Deinococci;Deinococcales;Deinococcaceae;Deinococcus;Deinococcus_aetherius;
CP043233.1	TubZ	Type III	FM050_01040	TubR	Type III	FM050_01035	712902	circular	Bacillus thuringiensis	Bacteria;Bacillota;Bacilli;Bacillales;Bacillaceae;Bacillus;Bacillus_thuringiensis;
NZ_CP016618.1	ParA	Type I (HTH)	BB934_RS35300	ParB	Type I (HTH)	BB934_RS35305	712299	circular	Microvirga ossetica	Bacteria;Pseudomonadota;Alphaproteobacteria;Hyphomicrobiales;Methylobacteriaceae;Microvirga;Microvirga_ossetica;
NZ_CP074351.1	ParA	Type I (HTH)	KFZ74_RS20170	ParB	Type I (HTH)	KFZ74_RS20175	710238	circular	Pantoea dispersa	Bacteria;Pseudomonadota;Gammaproteobacteria;Enterobacterales;Erwiniaceae;Pantoea;Pantoea_dispersa;
NZ_CP035001.1	ParA	Type I (HTH)	CO657_RS32020	ParB	Type I (HTH)	CO657_RS32015	709381	circular	Rhizobium acidisoli	Bacteria;Pseudomonadota;Alphaproteobacteria;Hyphomicrobiales;Rhizobiaceae;Rhizobium;Rhizobium_acidisoli;
NZ_CP088082.1	ParA	Type I (HTH)	LRM40_RS21220	ParB	Type I (HTH)	LRM40_RS21215	708898	circular	Ideonella dechloratans	Bacteria;Pseudomonadota;Betaproteobacteria;Burkholderiales;Sphaerotilaceae;Ideonella;Ideonella_dechloratans;
NZ_CP118630.1	ParA	Type I (HTH)	PWF83_RS19520	ParB	Type I (HTH)	PWF83_RS19525	708540	circular	Pantoea dispersa	Bacteria;Pseudomonadota;Gammaproteobacteria;Enterobacterales;Erwiniaceae;Pantoea;Pantoea_dispersa;
NZ_CP058351.1	ParA	Type I (HTH)	FE840_RS17820	ParB	Type I (HTH)	FE840_RS17815	708533	linear	Peteryoungia desertarenae	Bacteria;Pseudomonadota;Alphaproteobacteria;Hyphomicrobiales;Rhizobiaceae;Peteryoungia;Peteryoungia_desertarenae;
NZ_CP016560.1	ParA	Type I (HTH)	BB341_RS28615	ParB	Type I (HTH)	BB341_RS28610	707056	circular	Streptomyces clavuligerus	Bacteria;Actinomycetota;Actinomycetes;Kitasatosporales;Streptomycetaceae;Streptomyces;Streptomyces_clavuligerus;
NZ_CP065235.1	ParA	Type I (HTH)	I3J09_RS30230	ParB	Type I (HTH)	I3J09_RS30225	706856	linear	Streptomyces clavuligerus	Bacteria;Actinomycetota;Actinomycetes;Kitasatosporales;Streptomycetaceae;Streptomyces;Streptomyces_clavuligerus;
NZ_CP073278.1	ParA	Type I (HTH)	KDJ93_RS18940	ParB	Type I (HTH)	KDJ93_RS18945	706107	circular	Clostridium butyricum	Bacteria;Bacillota;Clostridia;Eubacteriales;Clostridiaceae;Clostridium;Clostridium_butyricum;
NZ_CP032348.1	ParA	Type I (HTH)	D3869_RS25985	ParB	Type I (HTH)	D3869_RS25980	704115	circular	Azospirillum brasilense	Bacteria;Pseudomonadota;Alphaproteobacteria;Rhodospirillales;Azospirillaceae;Azospirillum;Azospirillum_brasilense;
NZ_CP042825.1	ParA	Type I (HTH)	FVA81_RS02100	ParB	Type I (HTH)	FVA81_RS02105	700631	circular	Rhizobium sp. WL3	Bacteria;Pseudomonadota;Alphaproteobacteria;Hyphomicrobiales;Rhizobiaceae;Rhizobium;Rhizobium_sp._WL3;
NZ_CP032324.1	ParA	Type I (HTH)	D3093_RS29235	ParB	Type I (HTH)	D3093_RS29240	699612	circular	Azospirillum argentinense	Bacteria;Pseudomonadota;Alphaproteobacteria;Rhodospirillales;Azospirillaceae;Azospirillum;Azospirillum_argentinense;
NZ_CP107574.1	ParA	Type I (HTH)	OF384_RS19560	ParB	Type I (HTH)	OF384_RS19565	696693	circular	Pantoea dispersa	Bacteria;Pseudomonadota;Gammaproteobacteria;Enterobacterales;Erwiniaceae;Pantoea;Pantoea_dispersa;
CP050557.1	ParA	Type I (HTH)	HB771_34515	ParB	Type I (HTH)	HB771_34510	691320	circular	Rhizobium leguminosarum	Bacteria;Pseudomonadota;Alphaproteobacteria;Hyphomicrobiales;Rhizobiaceae;Rhizobium;Rhizobium_leguminosarum;
NZ_CP109854.1	ParA	Type I (HTH)	OH655_RS19160	ParB	Type I (HTH)	OH655_RS19165	690879	circular	Pantoea dispersa	Bacteria;Pseudomonadota;Gammaproteobacteria;Enterobacterales;Erwiniaceae;Pantoea;Pantoea_dispersa;
NC_017966.1	ParA	Type I (HTH)	TMO_RS23670	ParB	Type I (HTH)	TMO_RS23675	690188	circular	Tistrella mobilis KA081020-065	Bacteria;Pseudomonadota;Alphaproteobacteria;Rhodospirillales;Geminicoccaceae;Tistrella;Tistrella_mobilis;Tistrella_mobilis_KA081020-065
NZ_CP082347.1	ParA	Type I (HTH)	K7H94_RS18730	ParB	Type I (HTH)	K7H94_RS18735	689940	circular	Pantoea dispersa	Bacteria;Pseudomonadota;Gammaproteobacteria;Enterobacterales;Erwiniaceae;Pantoea;Pantoea_dispersa;
NZ_CP080769.1	ParA	Type I (HTH)	K2O51_RS32185	ParB	Type I (HTH)	K2O51_RS32180	689000	circular	Cupriavidus pinatubonensis	Bacteria;Pseudomonadota;Betaproteobacteria;Burkholderiales;Burkholderiaceae;Cupriavidus;Cupriavidus_pinatubonensis;
NZ_CP090102.1	ParA	Type I (HTH)	LZK79_RS32025	ParB	Type I (HTH)	LZK79_RS32020	688414	circular	Rhizobium leguminosarum	Bacteria;Pseudomonadota;Alphaproteobacteria;Hyphomicrobiales;Rhizobiaceae;Rhizobium;Rhizobium_leguminosarum;
NZ_CP007796.1	ParA	Type I (HTH)	ABAZ39_RS26515	ParB	Type I (HTH)	ABAZ39_RS26520	686487	circular	Azospirillum argentinense	Bacteria;Pseudomonadota;Alphaproteobacteria;Rhodospirillales;Azospirillaceae;Azospirillum;Azospirillum_argentinense;
NZ_CP050299.1	ParA	Type I (HTH)	HB778_RS38925	ParB	Type I (HTH)	HB778_RS38920	686467	circular	Mesorhizobium huakuii	Bacteria;Pseudomonadota;Alphaproteobacteria;Hyphomicrobiales;Phyllobacteriaceae;Mesorhizobium;Mesorhizobium_huakuii;
NZ_CP084253.1	ParA	Type I (HTH)	LDZ24_RS24610	ParB	Type I (HTH)	LDZ24_RS24615	685228	circular	Caballeronia sp. Sq4a	Bacteria;Pseudomonadota;Betaproteobacteria;Burkholderiales;Burkholderiaceae;Caballeronia;Caballeronia_sp._Sq4a;
NZ_CP069304.1	ParA	Type I (HTH)	JQ506_RS24995	ParB	Type I (HTH)	JQ506_RS25000	684612	circular	Shinella sp. PSBB067	Bacteria;Pseudomonadota;Alphaproteobacteria;Hyphomicrobiales;Rhizobiaceae;Shinella;Shinella_sp._PSBB067;
NC_008384.1	ParA	Type I (HTH)	RL_RS29765	ParB	Type I (HTH)	RL_RS29770	684202	circular	Rhizobium johnstonii 3841	Bacteria;Pseudomonadota;Alphaproteobacteria;Hyphomicrobiales;Rhizobiaceae;Rhizobium;Rhizobium_johnstonii;Rhizobium_johnstonii_3841
NZ_CP071680.1	ParA	Type I (HTH)	J3P73_RS27990	ParB	Type I (HTH)	J3P73_RS27995	683263	circular	Rhizobium ruizarguesonis	Bacteria;Pseudomonadota;Alphaproteobacteria;Hyphomicrobiales;Rhizobiaceae;Rhizobium;Rhizobium_ruizarguesonis;
NZ_CP071681.1	ParA	Type I (HTH)	J3P73_RS31280	ParB	Type I (HTH)	J3P73_RS31285	681781	circular	Rhizobium ruizarguesonis	Bacteria;Pseudomonadota;Alphaproteobacteria;Hyphomicrobiales;Rhizobiaceae;Rhizobium;Rhizobium_ruizarguesonis;
NZ_CP133572.1	ParA	Type I (HTH)	RB215_RS15395	ParB	Type I (HTH)	RB215_RS15390	680547	circular	Pseudoalteromonas sp. HL-AS2	Bacteria;Pseudomonadota;Gammaproteobacteria;Alteromonadales;Pseudoalteromonadaceae;Pseudoalteromonas;Pseudoalteromonas_sp._HL-AS2;
NZ_CP109966.1	ParA	Type I (HTH)	OLW01_RS16035	ParB	Type I (HTH)	OLW01_RS16030	672341	circular	Catenovulum sp. TS8	Bacteria;Pseudomonadota;Gammaproteobacteria;Alteromonadales;Alteromonadaceae;Catenovulum;Catenovulum_sp._TS8;
NZ_AP024327.1	ParA	Type I (HTH)	NK8_RS37620	ParB	Type I (HTH)	NK8_RS37625	671923	circular	Caballeronia sp. NK8	Bacteria;Pseudomonadota;Betaproteobacteria;Burkholderiales;Burkholderiaceae;Caballeronia;Caballeronia_sp._NK8;
NZ_CP087599.1	ParA	Type I (HTH)	LOS78_RS20750	ParB	Type I (HTH)	LOS78_RS20745	671525	circular	Paracoccus sp. MA	Bacteria;Pseudomonadota;Alphaproteobacteria;Rhodobacterales;Paracoccaceae;Paracoccus;Paracoccus_sp._MA;
NZ_CP034999.1	ParA	Type I (HTH)	CO657_RS23370	ParB	Type I (HTH)	CO657_RS23365	671287	circular	Rhizobium acidisoli	Bacteria;Pseudomonadota;Alphaproteobacteria;Hyphomicrobiales;Rhizobiaceae;Rhizobium;Rhizobium_acidisoli;
NZ_CP071627.1	ParA	Type I (HTH)	J3P71_RS26160	ParB	Type I (HTH)	J3P71_RS26165	669795	circular	Rhizobium leguminosarum	Bacteria;Pseudomonadota;Alphaproteobacteria;Hyphomicrobiales;Rhizobiaceae;Rhizobium;Rhizobium_leguminosarum;
NZ_CP097150.1	ParA	Type I (HTH)	M1R55_RS16645	ParB	Type I (HTH)	M1R55_RS16650	669209	circular	Deinococcus sp. QL22	Bacteria;Deinococcota;Deinococci;Deinococcales;Deinococcaceae;Deinococcus;Deinococcus_sp._QL22;
NZ_CP032349.1	ParA	Type I (HTH)	D3869_RS30530	ParB	Type I (HTH)	D3869_RS30535	667440	circular	Azospirillum brasilense	Bacteria;Pseudomonadota;Alphaproteobacteria;Rhodospirillales;Azospirillaceae;Azospirillum;Azospirillum_brasilense;
NZ_CP007046.1	ParA	Type I (HTH)	RLEG3_RS25765	ParB	Type I (HTH)	RLEG3_RS25770	667306	circular	Rhizobium leguminosarum bv. trifolii WSM1689	Bacteria;Pseudomonadota;Alphaproteobacteria;Hyphomicrobiales;Rhizobiaceae;Rhizobium;Rhizobium_leguminosarum;Rhizobium_leguminosarum_bv._trifolii_WSM1689
NZ_CP084287.1	ParA	Type I (HTH)	LDZ23_RS31220	ParB	Type I (HTH)	LDZ23_RS31225	666467	circular	Caballeronia zhejiangensis	Bacteria;Pseudomonadota;Betaproteobacteria;Burkholderiales;Burkholderiaceae;Caballeronia;Caballeronia_zhejiangensis;
CP050563.1	ParA	Type I (HTH)	HB774_27755	ParB	Type I (HTH)	HB774_27760	665391	circular	Rhizobium leguminosarum	Bacteria;Pseudomonadota;Alphaproteobacteria;Hyphomicrobiales;Rhizobiaceae;Rhizobium;Rhizobium_leguminosarum;
NZ_CP022991.1	ParA	Type I (HTH)	CJU94_RS34360	ParB	Type I (HTH)	CJU94_RS34365	664981	circular	Paraburkholderia aromaticivorans	Bacteria;Pseudomonadota;Betaproteobacteria;Burkholderiales;Burkholderiaceae;Paraburkholderia;Paraburkholderia_aromaticivorans;
CP053207.2	ParA	Type I (HTH)	RLTA1_28545	ParB	Type I (HTH)	RLTA1_28550	662289	circular	Rhizobium leguminosarum bv. trifolii TA1	Bacteria;Pseudomonadota;Alphaproteobacteria;Hyphomicrobiales;Rhizobiaceae;Rhizobium;Rhizobium_leguminosarum;Rhizobium_leguminosarum_bv._trifolii_TA1
CP049732.1	ParA	Type I (HTH)	G7039_28575	ParB	Type I (HTH)	G7039_28580	661136	circular	Rhizobium leguminosarum	Bacteria;Pseudomonadota;Alphaproteobacteria;Hyphomicrobiales;Rhizobiaceae;Rhizobium;Rhizobium_leguminosarum;
NC_012858.1	ParA	Type I (HTH)	RLEG_RS29715	ParB	Type I (HTH)	RLEG_RS29710	660973	circular	Rhizobium leguminosarum bv. trifolii WSM1325	Bacteria;Pseudomonadota;Alphaproteobacteria;Hyphomicrobiales;Rhizobiaceae;Rhizobium;Rhizobium_leguminosarum;Rhizobium_leguminosarum_bv._trifolii_WSM1325
NZ_CP022366.1	ParA	Type I (HTH)	TSH58p_RS19890	ParB	Type I (HTH)	TSH58p_RS19885	660876	circular	Azospirillum sp. TSH58	Bacteria;Pseudomonadota;Alphaproteobacteria;Rhodospirillales;Azospirillaceae;Azospirillum;Azospirillum_sp._TSH58;
NZ_CP114589.1	ParA	Type I (HTH)	N8M53_RS14405	ParB	Type I (HTH)	N8M53_RS14410	659299	circular	Salinivibrio kushneri	Bacteria;Pseudomonadota;Gammaproteobacteria;Vibrionales;Vibrionaceae;Salinivibrio;Salinivibrio_kushneri;
NZ_CP123840.1	ParA	Type I (HTH)	A6U93_RS23800	ParB	Type I (HTH)	A6U93_RS23805	659230	circular	Agrobacterium fabacearum	Bacteria;Pseudomonadota;Alphaproteobacteria;Hyphomicrobiales;Rhizobiaceae;Agrobacterium;Agrobacterium_fabacearum;
NZ_CP090580.1	ParA	Type I (HTH)	LZ599_RS28655	ParB	Type I (HTH)	LZ599_RS28650	657971	circular	Methylobacterium radiotolerans	Bacteria;Pseudomonadota;Alphaproteobacteria;Hyphomicrobiales;Methylobacteriaceae;Methylobacterium;Methylobacterium_radiotolerans;
CP050295.1	ParA	Type I (HTH)	HB777_38085	ParB	Type I (HTH)	HB777_38090	655882	circular	Mesorhizobium loti	Bacteria;Pseudomonadota;Alphaproteobacteria;Hyphomicrobiales;Phyllobacteriaceae;Mesorhizobium;Mesorhizobium_loti;
NZ_AP023255.1	ParA	Type I (HTH)	JG747_RS32585	ParB	Type I (HTH)	JG747_RS32580	654771	circular	Mesorhizobium sp. 131-3-5	Bacteria;Pseudomonadota;Alphaproteobacteria;Hyphomicrobiales;Phyllobacteriaceae;Mesorhizobium;Mesorhizobium_sp._131-3-5;
NZ_CP082342.1	ParA	Type I (HTH)	K7X52_RS19880	ParB	Type I (HTH)	K7X52_RS19885	653898	circular	Pantoea dispersa	Bacteria;Pseudomonadota;Gammaproteobacteria;Enterobacterales;Erwiniaceae;Pantoea;Pantoea_dispersa;
NZ_CP096595.1	ParA	Type I (HTH)	M0K93_RS24735	ParB	Type I (HTH)	M0K93_RS24730	653817	circular	Paracoccus denitrificans	Bacteria;Pseudomonadota;Alphaproteobacteria;Rhodobacterales;Paracoccaceae;Paracoccus;Paracoccus_denitrificans;
NC_008688.1	ParA	Type I (HTH)	PDEN_RS25025	ParB	Type I (HTH)	PDEN_RS25030	653815	circular	Paracoccus denitrificans PD1222	Bacteria;Pseudomonadota;Alphaproteobacteria;Rhodobacterales;Paracoccaceae;Paracoccus;Paracoccus_denitrificans;Paracoccus_denitrificans_PD1222
NZ_CP125638.1	ParA	Type I (HTH)	QMO81_RS32665	ParB	Type I (HTH)	QMO81_RS32660	652849	circular	Rhizobium leguminosarum	Bacteria;Pseudomonadota;Alphaproteobacteria;Hyphomicrobiales;Rhizobiaceae;Rhizobium;Rhizobium_leguminosarum;
NZ_CP032343.1	ParA	Type I (HTH)	D3868_RS31700	ParB	Type I (HTH)	D3868_RS31695	652802	circular	Azospirillum brasilense	Bacteria;Pseudomonadota;Alphaproteobacteria;Rhodospirillales;Azospirillaceae;Azospirillum;Azospirillum_brasilense;
NZ_CP032325.1	ParA	Type I (HTH)	D3093_RS30265	ParB	Type I (HTH)	D3093_RS30260	651598	circular	Azospirillum argentinense	Bacteria;Pseudomonadota;Alphaproteobacteria;Rhodospirillales;Azospirillaceae;Azospirillum;Azospirillum_argentinense;
CP072747.1	ParA	Type I (HTH)	J8N08_22720	ParB	Type I (HTH)	J8N08_22725	649416	circular	Agrobacterium tumefaciens	Bacteria;Pseudomonadota;Alphaproteobacteria;Hyphomicrobiales;Rhizobiaceae;Agrobacterium;Agrobacterium_tumefaciens;
NZ_AP023270.1	ParA	Type I (HTH)	RvVAT039_RS23990	ParB	Type I (HTH)	RvVAT039_RS23985	648626	circular	Agrobacterium vitis	Bacteria;Pseudomonadota;Alphaproteobacteria;Hyphomicrobiales;Rhizobiaceae;Agrobacterium;Agrobacterium_vitis;
NZ_CP015063.1	ParA	Type I (HTH)	A4R28_RS31005	ParB	Type I (HTH)	A4R28_RS31000	648231	circular	Mesorhizobium ciceri	Bacteria;Pseudomonadota;Alphaproteobacteria;Hyphomicrobiales;Phyllobacteriaceae;Mesorhizobium;Mesorhizobium_ciceri;
CP048595.1	ParA	Type I (HTH)	FY128_22835	ParB	Type I (HTH)	FY128_22840	647758	circular	Agrobacterium tumefaciens	Bacteria;Pseudomonadota;Alphaproteobacteria;Hyphomicrobiales;Rhizobiaceae;Agrobacterium;Agrobacterium_tumefaciens;
NZ_CP115457.1	ParA	Type I (HTH)	PAE53_RS23470	ParB	Type I (HTH)	PAE53_RS23465	647509	circular	Sphingobium yanoikuyae	Bacteria;Pseudomonadota;Alphaproteobacteria;Sphingomonadales;Sphingomonadaceae;Sphingobium;Sphingobium_yanoikuyae;
NZ_CP109967.1	ParA	Type I (HTH)	OLW01_RS18420	ParB	Type I (HTH)	OLW01_RS18425	646854	circular	Catenovulum sp. TS8	Bacteria;Pseudomonadota;Gammaproteobacteria;Alteromonadales;Alteromonadaceae;Catenovulum;Catenovulum_sp._TS8;
CP118261.1	ParA	Type I (HTH)	G6L01_022925	ParB	Type I (HTH)	G6L01_022930	645425	circular	Agrobacterium vitis	Bacteria;Pseudomonadota;Alphaproteobacteria;Hyphomicrobiales;Rhizobiaceae;Agrobacterium;Agrobacterium_vitis;
NZ_CP012917.1	ParA	Type I (HTH)	AMK58_RS25680	ParB	Type I (HTH)	AMK58_RS25685	645064	circular	Azospirillum brasilense	Bacteria;Pseudomonadota;Alphaproteobacteria;Rhodospirillales;Azospirillaceae;Azospirillum;Azospirillum_brasilense;
NZ_CP029832.1	ParA	Type I (HTH)	DM194_RS21495	ParB	Type I (HTH)	DM194_RS21490	644647	circular	Azospirillum ramasamyi	Bacteria;Pseudomonadota;Alphaproteobacteria;Rhodospirillales;Azospirillaceae;Azospirillum;Azospirillum_ramasamyi;
NZ_CP090094.1	ParA	Type I (HTH)	LZK78_RS37270	ParB	Type I (HTH)	LZK78_RS37265	643794	circular	Rhizobium leguminosarum	Bacteria;Pseudomonadota;Alphaproteobacteria;Hyphomicrobiales;Rhizobiaceae;Rhizobium;Rhizobium_leguminosarum;
[truncated: 17,178 more rows]

## Sheet: Table S6
Supplementary Table S6. Metadata of plasmids identified in this study to encode multiple partition systems.
[truncated: 9,397 more rows]

## Sheet: Table S7
Supplementary Table S7. double-stranded DNA fragments used in this work.
[truncated: 30 more rows]

[truncated: 2 more sheets: Table S8, Table S9]
